# Supplementary material for: CRISPR GUARD protects off-target sites from Cas9 nuclease activity using short guide RNAs
Source: Nat Commun. 2020 Aug 17;11:4132. doi: 10.1038/s41467-020-17952-5 (PMC7431537; doi:10.1038/s41467-020-17952-5)
Supplement: Supplementary file 4 — Source Data [file 41467_2020_17952_MOESM4_ESM.xls]

## Sheet: Figure 2
a
rep1						rep2
time [s]	no guide control	NT	gRNA	GUARD RNA		time [s]	no guide control	NT	gRNA	Guard 1
82.04	0	0	0	0		82.04	0	0	0	0
82.24	-0.0052	0.00233	-0.00703	-0.00989		82.24	-0.00401	0.00296	0.00119	0.00158
82.44	0.00255	0.00273	-0.0009	0.00187		82.44	-0.00136	0.00073	-0.00042	-0.00015
82.64	0.00189	0.00492	0.00158	0.00221		82.64	0.00403	0.00603	0.00645	0.00158
82.84	0.00072	0.00444	0.00332	0.00437		82.84	0.00126	0.00354	0.00647	0.00184
83.04	-0.00198	0.0001	0.00138	0.00046		83.04	0.00422	0.00391	0.00296	0.00313
83.24	-0.00292	0.00494	0.00179	0.00059		83.24	-0.00128	-0.00036	0.00432	0.0044
83.44	-0.00072	-0.00154	-0.00443	-0.00155		83.44	0.002	0.00501	0.00407	0.00418
83.64	-0.00128	0.00236	-0.00261	-0.00464		83.64	0.00587	-0.00134	0.00045	0.00291
83.84	-0.00145	0.00311	0.00036	-0.00169		83.84	-0.00095	-0.00111	-0.00423	0.00058
84.04	-0.00335	-0.00088	-0.00223	-0.00368		84.04	-0.00066	0.00107	0.00517	0.00091
84.24	-0.00024	0.0037	0.00389	9e-05		84.24	0.00216	0.00472	0.0053	0.00122
84.44	0.0007	0.00026	0.00055	0.00236		84.44	-0.00288	-0.00301	0.00405	0.00325
84.64	0.00094	0.00153	0.00345	-0.00204		84.64	0.00278	0.00138	0.00843	0.00167
84.84	-0.00389	-0.00146	0.00056	-0.00384		84.84	0.00126	-0.00027	0.00125	-0.00112
85.04	-0.00031	0.00191	0.00047	-0.00232		85.04	-0.00025	0.00326	0.00234	-0.00068
85.24	-0.00036	-0.00018	0.00095	-0.00117		85.24	0.00066	0.00439	0.00236	0.0061
85.44	0.00186	0.00401	0.00116	-0.0028		85.44	0.00367	0.00279	0.01147	0.0053
85.64	-0.00542	-0.00251	0.00073	-0.00405		85.64	0.01034	0.00372	0.00566	0.00745
85.84	-4e-05	0.00396	0.00181	-0.00135		85.84	0.00195	0.00554	0.00562	0.00325
86.04	0.00161	0.00394	0.00134	0.00429		86.04	-0.00086	0.00076	0.002	0.00284
86.24	0.00251	0.00067	0.00318	-0.00034		86.24	0.00229	0.0014	-0.00043	0.00056
86.44	-0.00077	0.00035	0.00488	-0.00289		86.44	-0.00251	-0.00055	0.00294	0.00293
86.64	0.00094	0.00517	-0.00181	0.00032		86.64	0.00701	0.00758	0.00511	0.00417
86.84	-0.00352	-0.00367	-0.00143	-0.00507		86.84	0.00814	0.00647	0.00521	0.01038
87.04	-0.0043	0.00084	0.00141	0.00036		87.04	-0.00071	4e-05	0.0033	0.00222
87.24	-0.00394	-4e-05	0.00125	-0.00406		87.24	-0.00182	0.00036	0.00315	0.00159
87.44	-6e-05	0.0013	-0.00019	-0.00236		87.44	0.00054	0.00183	0.00612	0.00359
87.64	0.00089	0.00316	0.00891	-0.00024		87.64	0.00212	0.00262	0.00892	0.00398
87.84	0.00315	0.00146	0.00235	0.00368		87.84	0.00101	-0.00027	0.00557	0.00411
88.04	-0.0036	0.001	0.00333	-0.006		88.04	0.00083	0.00339	0.00793	0.00796
88.24	0.00252	0.00334	0.00478	0.002		88.24	-0.0001	-0.00018	0.00197	0.00094
88.44	-0.00045	0.00729	0.00631	0.00139		88.44	-0.00023	-0.00205	0.00729	0.00304
88.64	0.0007	0.00017	-0.00035	0.00461		88.64	0.00231	-0.00497	0.00326	0.00431
88.84	0.00196	0.008	0.00301	0.00232		88.84	0.00448	0.00333	0.00678	0.00391
89.04	0.00012	0.00556	0.00555	-0.00147		89.04	0.00035	0.00284	0.00608	0.00306
89.24	-0.0007	-0.00471	-0.00076	-0.00387		89.24	0.00306	0.00386	0.00907	0.0076
89.44	0.00028	0.00376	0.00122	0.00243		89.44	-0.00418	-0.00384	0.00267	-0.00076
89.64	0.0002	0.00367	0.00379	-0.00095		89.64	-0.00338	-0.00122	0.00313	0.00221
89.84	0.00047	-0.00138	-0.00056	-0.00124		89.84	0.00997	0.01335	0.01689	0.01482
90.04	-0.00167	0.00228	0.00316	0.00236		90.04	0.00177	0.00225	0.00975	0.00531
90.24	-0.00294	-0.00143	0.00013	0.00081		90.24	-0.00541	0.00021	0.00359	0.00172
90.44	-0.00162	0.00205	0.0032	0.00108		90.44	0.00378	0.00666	0.00901	0.00542
90.64	-0.00484	-0.00086	0.00081	0.00464		90.64	-0.00136	0.00088	0.00916	0.00057
90.84	-0.00086	0.00303	0.00254	0.00109		90.84	-0.00035	0.00515	0.00834	0.00569
91.04	0.00107	0.00073	0.00665	-8e-05		91.04	0.00544	0.00187	0.00992	0.00962
91.24	-0.0008	0.00224	0.00032	-0.00467		91.24	0.00345	0.00145	0.00444	0.00268
91.44	-0.005	0.00113	0.00419	-0.00013		91.44	-0.00273	-0.0041	0.00826	0.00172
91.64	-0.0055	-0.00261	0.0006	-0.00715		91.64	-0.00435	0.00159	0.00799	0.00124
91.84	0.00028	0.00772	0.0072	0.00446		91.84	0.00072	0.00102	0.00482	0.00472
92.04	2e-05	0.00421	0.00973	0.0076		92.04	0.0021	0.0062	0.00853	0.00662
92.24	0.00012	0.00259	0.00776	0.00131		92.24	0.00164	-0.00128	0.00802	0.00623
92.44	-0.00471	0.00284	-0.00174	0.00061		92.44	0.00134	0.00178	0.00752	0.00611
92.64	-0.00186	0.00186	0.00065	0.00217		92.64	8e-05	0.0031	0.00774	0.00407
92.84	-0.00012	0.0021	0.00093	0.00178		92.84	0.00255	0.00547	0.01013	0.00382
93.04	-0.00068	0.00453	0.00797	0.00049		93.04	0.00673	0.00607	0.01438	0.01131
93.24	0.0018	0.00549	0.01018	0.00375		93.24	0.00365	0.00421	0.01504	0.0097
93.44	-0.00098	-0.00154	0.0048	0.00129		93.44	-0.00028	0.0041	0.00965	0.00513
93.64	-0.00542	-0.00409	-0.00452	-0.0019		93.64	0.00028	0.00068	0.00846	0.00849
93.84	-0.00611	-0.0042	0.00344	0.00117		93.84	0.00339	0.00433	0.01499	0.0109
94.04	0.00279	0.00679	0.00958	0.0005		94.04	-1e-05	0.00478	0.00897	0.00859
94.24	0.00355	0.00691	0.00911	0.00202		94.24	0.00263	0.0031	0.00858	0.00988
94.44	-0.00192	0.00557	0.00644	0.00148		94.44	-0.0012	0.00493	0.01175	0.00483
94.64	0.00104	0.011	0.00969	0.0025		94.64	0.00011	0.00313	0.00764	0.00474
94.84	-0.0042	0.00388	0.00578	-0.00162		94.84	0.00019	0.00412	0.00696	0.00929
95.04	0.00357	0.00468	0.00537	0.00056		95.04	0.00336	0.006	0.00999	0.00793
95.24	-0.00299	0.00599	0.00591	0.0011		95.24	-0.0008	0.00037	0.00781	0.00958
95.44	-0.00573	-0.00091	-0.00097	-0.00087		95.44	-0.00186	-0.00061	0.01081	0.0037
95.64	0.00221	0.00147	0.00551	0.00394		95.64	0.00151	0.00682	0.01086	0.01035
95.84	-0.00089	0.00767	0.00481	0.00452		95.84	0.00279	0.00501	0.00656	0.00417
96.04	-0.00172	0.00389	0.00852	0.00507		96.04	0.00366	0.00316	0.0093	0.00571
96.24	0.00163	0.00674	0.01207	0.0029		96.24	0.00287	0.00529	0.01226	0.00785
96.44	-0.00137	-0.00029	0.00341	0.00201		96.44	-0.00123	0.00313	0.01195	0.00992
96.64	-0.00072	0.00082	0.00246	0.00246		96.64	-0.00072	0.00518	0.01343	0.00704
96.84	0.00307	0.00746	0.00981	0.00192		96.84	-0.00076	0.00653	0.01087	0.00823
97.04	-0.00406	0.00233	0.00606	0.0005		97.04	0.00229	0.00544	0.01333	0.00845
97.24	-0.00118	0.00185	0.00507	0.00048		97.24	0.00312	0.00564	0.01816	0.00917
97.44	0.00196	0.00388	0.01066	0.00951		97.44	-0.00647	-0.00093	0.00928	0.00296
97.64	0.00037	0.00451	0.0039	0.00335		97.64	0.0086	0.00948	0.01586	0.01271
97.84	0.00491	0.00886	0.01237	0.00679		97.84	0.00102	-8e-05	0.01546	0.00885
98.04	-0.00112	0.00444	0.00355	0.00293		98.04	-0.0004	0.00348	0.00971	0.00905
98.24	-0.00269	0.00177	0.00302	-0.00101		98.24	0.00278	0.00684	0.01358	0.00779
98.44	0.00063	0.00103	0.0064	2e-05		98.44	-0.00179	0.00191	0.00559	0.00573
98.64	0.00277	0.00632	0.0087	0.0058		98.64	0.00117	0.00407	0.01318	0.00846
98.84	-0.00148	0.00162	0.00178	-0.00045		98.84	-0.00149	-0.0005	0.00816	0.00774
99.04	-0.00336	2e-05	0.00462	-0.00104		99.04	-0.00193	5e-05	0.0089	0.0035
99.24	0.00321	0.00366	0.00456	0.0026		99.24	0.00084	0.00603	0.01403	0.00862
99.44	-1e-05	0.00678	0.01231	0.00545		99.44	-0.00154	0.00314	0.0086	0.00505
99.64	0.00062	0.00185	0.00659	0.00299		99.64	0.0006	-0.00091	0.00975	0.00478
99.84	0.00054	0.00097	0.00707	0.00381		99.84	0.00303	0.004	0.01273	0.00855
100.04	-0.00139	0.00351	0.00858	0.00359		100.04	0.00252	0.0069	0.01281	0.01072
100.24	0.00269	0.00432	0.01341	0.00424		100.24	0.00225	0.00295	0.01315	0.01132
100.44	-0.00126	0.00113	0.00798	0.00326		100.44	0.00141	0.00511	0.0156	0.01188
100.64	0.00593	0.00816	0.00869	0.00648		100.64	0.00848	0.00919	0.02042	0.01679
100.84	2e-05	0.00491	0.01045	0.00422		100.84	-0.00041	0.00131	0.01757	0.00768
101.04	0.00163	0.0038	0.00983	0.00764		101.04	0.00039	0.00398	0.01758	0.00726
101.24	2e-05	0.00248	0.01121	0.00193		101.24	0.0014	0.00191	0.01367	0.00858
101.44	0.00278	0.00411	0.00988	0.00301		101.44	-0.00103	-0.00113	0.01428	0.00777
101.64	0.00181	0.00629	0.00756	0.00316		101.64	0.00114	0.00304	0.01981	0.01261
101.84	-0.00046	0.00055	0.00694	0.00205		101.84	0.00125	-0.0015	0.01095	0.00793
102.04	0.00251	0.00658	0.00867	0.00231		102.04	0.00138	0.00303	0.01487	0.01018
102.24	0.0053	0.00153	0.00684	0.00511		102.24	0.00281	0.00498	0.01075	0.00984
102.44	0.00281	0.00452	0.00785	0.00737		102.44	0.00179	0.00331	0.01146	0.01039
102.64	0.0009	0.00762	0.01236	0.0045		102.64	0.00448	0.00516	0.01602	0.01076
102.84	-0.0015	-0.00329	0.00661	0.0029		102.84	0.00209	0.00185	0.01432	0.00843
103.04	-0.00105	0.00346	0.00709	0.00304		103.04	0.00077	0.00568	0.0158	0.01077
103.24	0.00113	-0.00032	0.01294	-0.00089		103.24	0.00146	0.00418	0.01282	0.01013
103.44	-0.00472	-0.00166	0.00663	-0.00104		103.44	-0.00142	-0.00026	0.01564	0.00912
103.64	0.00322	0.00595	0.01243	0.00563		103.64	-4e-05	-0.00056	0.01431	0.01194
103.84	0.0031	0.00402	0.01102	0.00358		103.84	-0.00179	0.00295	0.01238	0.00923
104.04	-3e-05	0.00047	0.00342	0.00309		104.04	0.00211	0.00504	0.01493	0.01554
104.24	-0.0008	0.00148	0.0079	0.00299		104.24	0.00109	-0.00123	0.01207	0.01173
104.44	-0.00531	0.0006	0.00338	0.00351		104.44	0.00424	0.00856	0.01512	0.00915
104.64	-0.00691	-0.00256	0.00662	-0.00187		104.64	0.00324	0.00326	0.01672	0.01015
104.84	-0.00072	-0.00321	0.00926	-0.00253		104.84	0.0051	0.00399	0.0126	0.00911
105.04	0.00516	0.00761	0.01033	0.00706		105.04	-0.0001	0.00199	0.0124	0.00937
105.24	-7e-05	0.00817	0.01158	0.00628		105.24	-0.00138	0.0051	0.01955	0.01312
105.44	0.00074	-0.00155	0.00932	0.00267		105.44	0.00711	0.00745	0.02117	0.00994
105.64	-0.00098	0.00622	0.01259	0.00028		105.64	0.00065	0.00229	0.01538	0.01054
105.84	-0.00759	-0.0014	0.00168	-0.00215		105.84	0.00251	0.00444	0.01749	0.01138
106.04	0.00536	0.00616	0.01295	0.0056		106.04	0.00063	0.00167	0.0133	0.0104
106.24	-0.00073	0.00379	0.0094	0.0018		106.24	0.00576	0.0059	0.0215	0.01488
106.44	-0.00383	-0.00158	0.00908	0.00114		106.44	0.0031	0.00315	0.01369	0.00946
106.64	7e-05	0.00493	0.01384	0.00416		106.64	0.00186	0.00838	0.0216	0.01313
106.84	-0.00036	0.00161	0.00834	0.00357		106.84	-0.00083	0.00871	0.02047	0.0155
107.04	-0.00232	0.00356	0.01026	0.00356		107.04	0.00081	0.00443	0.01627	0.01172
107.24	-0.00331	-0.00214	0.0092	-0.00104		107.24	0.00115	0.00121	0.01293	0.00875
107.44	0.00153	0.00428	0.01051	0.0013		107.44	-0.00213	0.00279	0.0135	0.00813
107.64	-0.00048	0.00287	0.00983	0.00508		107.64	-0.00164	9e-05	0.01473	0.00357
107.84	0.00208	-0.00034	0.00917	0.0039		107.84	-0.00202	0.00055	0.01472	0.00549
108.04	0.00056	0.00195	0.01207	0.00357		108.04	0.00141	0.00305	0.01704	0.01522
108.24	-0.00218	0.00638	0.01216	0.00673		108.24	-0.00149	0.00618	0.01719	0.00674
108.44	0.00109	0.00079	0.00933	0.00779		108.44	-0.00088	-0.00073	0.01582	0.00993
108.64	0.00224	0.00745	0.01455	0.00808		108.64	0.00116	-0.00099	0.01725	0.00784
108.84	-0.00336	-0.0009	0.01043	0.00357		108.84	0.0066	0.00302	0.0223	0.01394
109.04	-0.00492	0.00824	0.00897	0.00735		109.04	0.00214	0.0003	0.01614	0.01455
109.24	0.00093	0.00132	0.00949	0.00524		109.24	-0.00443	0.00015	0.01778	0.01028
109.44	0.00223	0.00146	0.01472	0.00355		109.44	0.00012	0.0036	0.01428	0.01379
109.64	-0.00084	0.00056	0.00927	0.00632		109.64	0.00203	0.00429	0.01885	0.01114
109.84	0.00285	0.00783	0.01443	0.01098		109.84	-0.00031	0.00378	0.02105	0.00988
110.04	-0.00367	0.00177	0.00801	0.00342		110.04	-0.0051	0.00183	0.01669	0.01162
110.24	-0.00187	0.00198	0.00799	0.00356		110.24	0.00171	0.00757	0.01821	0.01349
110.44	-0.00444	-0.00074	0.00865	0.00097		110.44	0.00206	0.00952	0.0162	0.01283
110.64	0.00034	-0.00065	0.01194	0.00408		110.64	-0.00568	0.0011	0.0179	0.01082
110.84	-0.00218	-0.00071	0.00671	0.0013		110.84	0.00053	0.00495	0.02373	0.01318
111.04	0.00258	0.00198	0.01245	0.00543		111.04	0.0004	0.00406	0.01532	0.01569
111.24	-0.00203	0.00297	0.00996	0.00086		111.24	0.00119	0.00636	0.02214	0.01568
111.44	-0.00035	0.00338	0.01337	0.00901		111.44	0.00115	0.00601	0.01481	0.01553
111.64	-0.0022	-0.00027	0.01224	0.00306		111.64	0.0042	0.00251	0.02071	0.00988
111.84	-0.00329	0.00121	0.01087	0.0018		111.84	0.00556	0.00546	0.02627	0.0179
112.04	-0.00199	0.00834	0.01674	0.00708		112.04	0.00622	0.0083	0.02372	0.01483
112.24	-0.0061	0.00213	0.00956	0.0008		112.24	-0.00202	0.00551	0.01495	0.01379
112.44	0	0.00229	0.01415	0.00752		112.44	0.0008	0.00402	0.0168	0.01383
112.64	-0.00296	0.00359	0.01478	0.00381		112.64	0.00121	0.00471	0.02214	0.01874
112.84	-0.00379	0.00526	0.00984	0.00411		112.84	0.00118	0.00817	0.02366	0.01743
113.04	-0.00122	0.00392	0.00669	0.00581		113.04	0.00029	0.00793	0.02453	0.01624
113.24	-0.00065	0.0068	0.01114	0.00502		113.24	0.00481	0.00539	0.0237	0.01362
113.44	0.00344	0.00509	0.01664	0.01216		113.44	0	0.00409	0.0201	0.01673
113.64	-0.00293	0.004	0.01664	0.00567		113.64	0.0022	0.00464	0.02175	0.01154
113.84	0.00468	0.00761	0.01854	0.01135		113.84	0.00053	-1e-05	0.02332	0.01702
114.04	-0.007	-0.00157	0.00553	0.00222		114.04	0.00037	0.00505	0.02468	0.01791
114.24	-0.00373	-0.00088	0.01024	0.004		114.24	0.00104	0.00094	0.02137	0.01262
114.44	-0.00081	0.00061	0.01095	0.00732		114.44	0.00157	0.00474	0.02348	0.01775
114.64	-0.00234	-0.00563	0.00971	0.00128		114.64	0.0016	0.00547	0.02008	0.01283
114.84	-0.00981	-0.00354	0.00745	-0.00085		114.84	0.00431	0.00715	0.02509	0.01563
115.04	-0.00307	-0.00098	0.00905	0.00267		115.04	0.00599	0.00828	0.02808	0.02113
115.24	-0.00287	-0.00153	0.01232	0.00693		115.24	0.00139	0.00349	0.02501	0.01589
115.44	-0.00397	-0.00191	0.00945	-4e-05		115.44	0.00652	0.00543	0.02397	0.01616
115.64	-0.00618	-0.00087	0.01587	0.00499		115.64	0.00172	0.00322	0.02283	0.0109
115.84	0.00084	0.00173	0.01779	0.00638		115.84	-0.00174	8e-05	0.02467	0.01244
116.04	-0.0045	-0.00323	0.00735	-0.00211		116.04	-0.00201	0.00269	0.01988	0.01331
116.24	0.00023	0.00431	0.0135	0.00876		116.24	0.00192	0.00471	0.02196	0.01481
116.44	-0.00443	5e-05	0.01148	0.0042		116.44	-0.00547	-0.00275	0.0182	0.01478
116.64	-0.0012	0.00501	0.01385	0.00916		116.64	-0.00076	0.00514	0.02189	0.01254
116.84	0.00293	0.005	0.01661	0.0091		116.84	0.00111	0.0049	0.01623	0.01375
117.04	-0.0034	0.0059	0.01262	0.00605		117.04	0.00062	0.00561	0.022	0.01671
117.24	-0.00991	-0.00045	0.01382	0.00282		117.24	0.00441	0.00452	0.02716	0.01739
117.44	-0.00106	0.00513	0.01639	0.00943		117.44	-0.00098	0.00333	0.02699	0.01991
117.64	-0.00044	0.00692	0.01622	0.00674		117.64	0.00194	0.00937	0.02343	0.02069
117.84	-0.00296	0.00267	0.01304	0.00766		117.84	0.00286	0.00147	0.02565	0.01633
118.04	-0.00106	0.00435	0.0147	0.00371		118.04	0.00211	0.00983	0.02524	0.01583
118.24	0.00549	0.00666	0.01853	0.00699		118.24	0.00243	0.01046	0.0253	0.01753
118.44	-0.00312	0.00561	0.01942	0.00747		118.44	0.00136	0.00715	0.02412	0.01481
118.64	-0.00249	0.00031	0.01318	0.00165		118.64	-0.00056	0.00603	0.02495	0.02017
118.84	-0.002	0.00376	0.01465	0.00839		118.84	0.00159	0.00956	0.0281	0.02099
119.04	-0.00395	0.00352	0.01525	0.00804		119.04	0.00074	0.00545	0.02018	0.01579
119.24	-0.00259	0.003	0.01732	0.00384		119.24	0.0036	0.00771	0.02163	0.01799
119.44	-0.00443	0.00468	0.01774	0.00829		119.44	0.00055	0.00379	0.02622	0.01542
119.64	3e-05	0.00383	0.01587	0.009		119.64	0.00435	0.00592	0.02399	0.01659
119.84	-0.00021	0.00229	0.01333	0.00333		119.84	0.00486	0.00754	0.02412	0.01258
120.04	0.00047	0.00338	0.01906	0.00646		120.04	0.0067	0.01091	0.02605	0.01861
120.24	0.00058	0.00209	0.01656	0.00757		120.24	0	0.00601	0.02349	0.01648
120.44	-0.00547	0.00209	0.0124	0.00727		120.44	-0.00094	0.00371	0.025	0.01457
120.64	-0.00257	0.00472	0.01515	0.00694		120.64	0.00074	0.0049	0.02879	0.02299
120.84	0.00349	0.00613	0.01333	0.00681		120.84	-0.0009	0.00172	0.02111	0.0122
121.04	-0.00357	-0.00258	0.01188	0.00502		121.04	0.00216	0.0068	0.028	0.01544
121.24	-0.00139	0.0019	0.01414	0.00422		121.24	0.00241	0.00572	0.02386	0.01021
121.44	-0.0003	0.00468	0.01668	0.00839		121.44	0.00508	0.00831	0.02964	0.01597
121.64	-0.00236	0.00108	0.01366	0.00308		121.64	0.00106	0.00603	0.02725	0.01568
121.84	0.00406	0.00186	0.01601	0.00601		121.84	0.00234	0.0056	0.02379	0.01477
122.04	-0.00893	-0.00328	0.00869	0.00299		122.04	0.00424	0.01074	0.02778	0.0173
122.24	-0.00413	0.00357	0.01292	0.00733		122.24	0.00081	0.00352	0.02345	0.01955
122.44	0.00034	0.00158	0.01756	0.00973		122.44	0.00389	0.00788	0.02815	0.01737
122.64	0.00216	0.00359	0.01529	0.00782		122.64	0.00478	0.00734	0.02666	0.01515
122.84	-0.00243	0.00341	0.01658	0.00934		122.84	0.00211	0.00601	0.03261	0.02079
123.04	-0.00674	-0.00362	0.01461	0.00612		123.04	0.00106	0.00751	0.02922	0.02077
123.24	-0.00141	-0.00032	0.01411	0.00826		123.24	0.00691	0.01338	0.03111	0.02416
123.44	0.00191	0.00788	0.0231	0.01138		123.44	0.00077	0.00054	0.02931	0.01681
123.64	0.0007	0.00493	0.01632	0.00638		123.64	0.00185	0.00917	0.02926	0.01556
123.84	0.00237	0.00605	0.01992	0.00817		123.84	0.0018	0.00612	0.0345	0.02129
124.04	-0.00059	0.00349	0.0132	0.00786		124.04	0.00327	0.00868	0.03296	0.02117
124.24	-0.0027	0.00391	0.01472	0.0088		124.24	-0.00091	0.00235	0.02645	0.01574
124.44	-0.00251	2e-05	0.01847	0.00742		124.44	-0.00245	0.00379	0.02686	0.01629
124.64	-0.0059	0.00513	0.01294	0.00224		124.64	0.00223	0.00868	0.02961	0.01656
124.84	-0.00442	-6e-05	0.01705	0.0057		124.84	0.00122	0.00108	0.02489	0.01573
125.04	0.00237	0.0046	0.01728	0.00822		125.04	0.00187	0.00375	0.02935	0.01741
125.24	-0.00963	-0.00496	0.01079	0.00323		125.24	0.00346	0.00992	0.03069	0.01796
125.44	-0.00342	0.00737	0.02165	0.01044		125.44	-0.00254	0.00311	0.02965	0.01757
125.64	-0.00221	0.00236	0.01744	0.00823		125.64	0.00476	0.00706	0.02856	0.01867
125.84	-0.00163	0.00077	0.0171	0.0078		125.84	0.00228	0.00745	0.03334	0.0169
126.04	0.00104	0.00087	0.02179	0.01169		126.04	-0.0041	0.00269	0.02757	0.01775
126.24	-0.00515	0.00101	0.01656	0.00468		126.24	-0.00064	0.00364	0.0272	0.01934
126.44	-0.00662	-0.00056	0.01581	0.00136		126.44	-0.00306	0.00626	0.02744	0.02108
126.64	-0.00711	-0.00055	0.01564	0.00925		126.64	0.00272	0.00795	0.03363	0.02315
126.84	0.00075	0.00444	0.01565	0.01202		126.84	-0.00113	0.00174	0.02888	0.02274
127.04	-0.00366	0.00286	0.01524	0.00315		127.04	0.00097	0.00673	0.02888	0.02015
127.24	-0.00068	-0.00061	0.02428	0.00892		127.24	0.00355	0.00483	0.03376	0.01898
127.44	-0.00402	-0.00258	0.01659	0.00162		127.44	0.00331	0.00281	0.02848	0.01935
127.64	-0.00424	-0.00183	0.01441	0.00633		127.64	-0.00269	0.0016	0.03012	0.01361
127.84	-0.00206	0.0049	0.01546	0.00617		127.84	-0.00182	0.00031	0.02946	0.01862
128.04	0.00452	0.00394	0.02088	0.01063		128.04	0.00315	0.00356	0.03228	0.02202
128.24	-0.00407	-0.00037	0.01666	0.00578		128.24	0.0045	0.00338	0.0302	0.01856
128.44	-0.00158	0.00316	0.01454	0.00744		128.44	0.00076	0.01194	0.03618	0.02021
128.64	0.00346	0.00423	0.02589	0.014		128.64	0.0036	0.00948	0.02928	0.01828
128.84	-0.00654	-0.00199	0.01796	0.00658		128.84	-0.0002	0.00538	0.02755	0.01926
129.04	-0.00274	-0.00348	0.0148	0.00909		129.04	-0.00501	0.00253	0.03019	0.01541
129.24	-0.00271	0.00371	0.02246	0.01009		129.24	-0.00192	0.00758	0.02778	0.01958
129.44	-0.00092	0.00028	0.01954	0.00843		129.44	-0.00239	0.00751	0.03129	0.02106
129.64	-0.00363	0.00036	0.01912	0.0073		129.64	-2e-05	0.0049	0.03066	0.01841
129.84	-0.00659	-0.00256	0.01823	0.0086		129.84	0.00162	0.00507	0.03222	0.02033
130.04	-0.00088	0.00583	0.01967	0.01206		130.04	0.00058	0.00326	0.02772	0.01517
130.24	-0.00466	-0.00167	0.02128	0.01042		130.24	0.0019	0.00175	0.02749	0.02241
130.44	0.00144	0.00356	0.02069	0.01233		130.44	0.00158	0.0108	0.03474	0.01977
130.64	-0.00592	0.00143	0.01877	0.00824		130.64	-0.0053	-0.00244	0.02966	0.01424
130.84	-0.0038	0.00115	0.02001	0.00648		130.84	-0.00143	0.0029	0.02939	0.01823
131.04	-0.00838	-0.00233	0.01453	0.00684		131.04	-0.00014	0.00289	0.02774	0.01723
131.24	-0.00357	-0.00135	0.01435	0.00185		131.24	0.0024	0.00743	0.03305	0.0205
131.44	-0.00124	0.00183	0.01683	0.0069		131.44	0.00211	0.00575	0.03654	0.02307
131.64	-0.00284	0.00131	0.01895	0.00866		131.64	-0.00054	0.00924	0.03154	0.02314
131.84	-0.00094	0.00614	0.02421	0.01243		131.84	-0.00096	0.00922	0.02951	0.02314
132.04	-0.00242	0.00406	0.01955	0.00566		132.04	-0.00144	9e-05	0.02725	0.02007
132.24	-0.00182	-0.00234	0.01572	0.00481		132.24	-0.00043	-0.00126	0.02922	0.01934
132.44	-0.00335	0.00103	0.01769	0.00782		132.44	0.00041	0.00239	0.03458	0.02007
132.64	-0.00095	0.00227	0.01761	0.01126		132.64	0.00078	0.00163	0.03641	0.01955
132.84	0.00417	0.00665	0.02453	0.01653		132.84	-0.00147	0.00367	0.0298	0.02117
133.04	-0.00208	0.00322	0.01806	0.01263		133.04	3e-05	0.00129	0.03254	0.02248
133.24	-0.00795	-0.00285	0.01464	0.00015		133.24	0.0002	0.0046	0.03154	0.02055
133.44	-0.00535	-0.00085	0.01805	0.00824		133.44	0.00014	0.00463	0.03569	0.02424
133.64	-0.00524	-0.00087	0.0153	0.00403		133.64	0.00368	0.00692	0.03437	0.02273
133.84	-0.00153	0.00412	0.02082	0.01004		133.84	0.00303	0.00482	0.03248	0.01926
134.04	-0.0026	-2e-05	0.01634	0.0087		134.04	-0.00185	0.00473	0.03229	0.02209
134.24	-0.00029	0.00428	0.02373	0.00793		134.24	-0.00145	0.00548	0.02888	0.01938
134.44	-0.00249	0.00389	0.02033	0.01081		134.44	7e-05	0.00402	0.03366	0.02553
134.64	-0.00259	-0.00037	0.01658	0.00766		134.64	-0.00048	0.00388	0.03177	0.02093
134.84	0.00184	0.00681	0.02399	0.01106		134.84	0.0019	0.00322	0.03395	0.01951
135.04	-0.0022	0.00599	0.02471	0.01437		135.04	0.00415	0.00319	0.0321	0.02533
135.24	0.00235	0.00567	0.02393	0.00928		135.24	-0.00232	0.00685	0.03756	0.01909
135.44	-0.00394	0.00495	0.02226	0.00579		135.44	-0.00022	0.00675	0.03921	0.02485
135.64	-0.00084	0.00184	0.02243	0.00933		135.64	-0.00271	0.00296	0.03146	0.01823
135.84	-0.00514	0.00319	0.02112	0.00987		135.84	0.00133	0.00704	0.03777	0.02142
136.04	0.00207	-5e-05	0.02193	0.01372		136.04	0.00089	0.00328	0.03215	0.02017
136.24	-0.00204	0.0047	0.02341	0.01337		136.24	0.00155	0.00795	0.0299	0.02076
136.44	-0.0041	-0.00233	0.01777	0.00511		136.44	0.00266	0.00703	0.03637	0.02568
136.64	1e-05	0.00442	0.02184	0.01373		136.64	0.00227	0.00663	0.03838	0.02526
136.84	-0.0052	-0.00099	0.02231	0.01094		136.84	0.00033	0.00656	0.03396	0.02191
137.04	0.00012	0.00252	0.02207	0.01067		137.04	-0.00489	0.00169	0.03206	0.02225
137.24	-0.00285	0.00191	0.02229	0.01121		137.24	0.00044	0.00632	0.03825	0.02443
137.44	-0.00067	0.00379	0.018	0.01041		137.44	-0.0028	0.00159	0.03338	0.02079
137.64	-0.00166	0.00489	0.02285	0.01068		137.64	0.00067	0.00401	0.04017	0.0264
137.84	-0.00306	0.0022	0.0218	0.00911		137.84	0.0072	0.00637	0.03878	0.02716
138.04	-0.00368	-0.00267	0.02361	0.01039		138.04	-0.00034	0.00711	0.03591	0.02309
138.24	-0.00371	-0.00073	0.02122	0.00571		138.24	0.00362	0.01126	0.0364	0.02345
138.44	-0.00301	-0.00528	0.02206	0.00627		138.44	0.00213	0.00478	0.03944	0.02294
138.64	-0.0032	-0.00051	0.02128	0.01322		138.64	0.00169	0.0031	0.03693	0.02545
138.84	-0.00078	0.00266	0.02484	0.00832		138.84	-0.00257	0.00082	0.03379	0.02023
139.04	-3e-05	-0.00191	0.01807	0.00949		139.04	0.00031	0.00132	0.03612	0.01913
139.24	-0.00069	0.00341	0.02177	0.01064		139.24	0.00102	0.00906	0.03404	0.02452
139.44	-0.00718	0.00053	0.02139	0.00704		139.44	0.00133	0.00228	0.03463	0.02095
139.64	-0.00137	-0.00191	0.02169	0.00866		139.64	0.00465	0.00613	0.03955	0.02035
139.84	-0.0006	-0.00038	0.02073	0.01111		139.84	0.00143	0.00621	0.03292	0.01818
140.04	-0.0013	0.00293	0.02501	0.01061		140.04	-0.00072	0.00393	0.03349	0.02169
140.24	-0.00232	0.00218	0.02021	0.00934		140.24	0.00707	0.00723	0.04018	0.02885
140.44	-0.0011	-0.00189	0.01851	0.00845		140.44	0.00103	0.00162	0.03306	0.01947
140.64	-0.00012	0.00043	0.02096	0.01274		140.64	-0.0007	0.00582	0.03404	0.02219
140.84	-0.00204	0.00352	0.02121	0.00946		140.84	0.00553	0.01124	0.04015	0.03033
141.04	-0.00097	0.00798	0.02826	0.01255		141.04	0.00469	0.00353	0.03593	0.02175
141.24	-0.00283	0.00349	0.01825	0.00948		141.24	-0.0013	0.00868	0.03132	0.02432
141.44	-0.00267	0.00415	0.02692	0.01017		141.44	0.0023	0.00677	0.03607	0.02551
141.64	-0.00422	0.00357	0.023	0.01191		141.64	0.00317	0.00686	0.0392	0.02699
141.84	-0.00116	0.00389	0.02439	0.01119		141.84	-0.00023	0.0084	0.04148	0.02784
142.04	-0.00152	0.00374	0.02147	0.01247		142.04	-0.00093	0.0035	0.0325	0.02535
142.24	-0.00331	-0.00358	0.02102	0.0078		142.24	-0.00157	0.00333	0.031	0.01856
142.44	-0.00515	0.00042	0.02175	0.00551		142.44	-0.00275	-0.00155	0.03421	0.01931
142.64	0.00099	0.00321	0.02325	0.00662		142.64	-0.0029	0.00416	0.03517	0.0237
142.84	6e-05	0.00259	0.02244	0.01414		142.84	0.00032	0.00434	0.04006	0.0258
143.04	-0.00238	0.00182	0.02554	0.01284		143.04	0.00191	0.00756	0.0381	0.02717
143.24	-0.00424	0.00041	0.02549	0.01214		143.24	0.00191	0.00612	0.0386	0.0232
143.44	-0.00357	0.00243	0.02594	0.01133		143.44	0.00124	0.00761	0.03792	0.02403
143.64	0.00187	0.00695	0.02364	0.01259		143.64	0.0018	0.00139	0.04269	0.02366
143.84	-0.00573	-0.00301	0.02305	0.00699		143.84	-0.00317	0.00377	0.04138	0.02407
144.04	-0.00296	0.00609	0.02231	0.01317		144.04	0.00247	0.00892	0.04387	0.02666
144.24	0.00292	0.00348	0.02547	0.01318		144.24	-0.00186	0.00321	0.03556	0.02249
144.44	-0.00329	0.00158	0.02804	0.0134		144.44	-0.00427	-0.00028	0.03325	0.02283
144.64	0.00026	0.00259	0.0315	0.01379		144.64	0.00297	0.00554	0.0397	0.02505
144.84	-0.0021	-0.00106	0.02173	0.01564		144.84	-0.00204	0.00352	0.0383	0.02634
145.04	0.00111	0.01086	0.02397	0.01439		145.04	0.00262	0.0037	0.04254	0.02548
145.24	0.00163	0.00449	0.03033	0.01482		145.24	-0.00181	0.00367	0.03978	0.03043
145.44	-0.00116	0.00484	0.02383	0.01054		145.44	0.00106	0.00657	0.03784	0.02969
145.64	-0.00808	-0.00119	0.02021	0.0082		145.64	0.00523	0.00788	0.04198	0.02885
145.84	-0.00932	-0.00474	0.01844	0.00836		145.84	0.00229	0.00933	0.04127	0.02904
146.04	1e-05	0.00145	0.02693	0.01454		146.04	-0.00367	0.00524	0.0384	0.02822
146.24	-0.00288	0.00091	0.02465	0.01191		146.24	-0.00073	0.01051	0.03996	0.0235
146.44	-0.00272	0.00029	0.02467	0.00878		146.44	0.00482	0.00711	0.04356	0.02777
146.64	-0.00848	-0.00212	0.02398	0.01073		146.64	-0.00356	-0.00022	0.03482	0.02061
146.84	-0.00274	0.0046	0.02656	0.0115		146.84	0.00059	0.00437	0.03724	0.02682
147.04	-0.00374	0.00379	0.02354	0.00973		147.04	0.00626	0.00594	0.0426	0.0283
147.24	-0.00192	0.00297	0.02577	0.01385		147.24	-0.00679	0.00579	0.03613	0.02623
147.44	-0.0013	0.00157	0.02128	0.00909		147.44	-0.00302	0.00301	0.04101	0.02238
147.64	-0.00071	0.00523	0.02514	0.01754		147.64	-0.00263	0.00748	0.04383	0.0245
147.84	-0.00212	0.00398	0.02176	0.01313		147.84	-0.00256	0.00085	0.04168	0.02453
148.04	0.0006	0.00313	0.02453	0.01149		148.04	0.00438	0.0074	0.0417	0.02873
148.24	-0.00128	-0.0023	0.02868	0.01508		148.24	-0.00021	0.00532	0.04055	0.02671
148.44	-0.00449	0.00347	0.02317	0.01465		148.44	-0.00045	0.00675	0.03788	0.02577
148.64	0.00063	0.00653	0.03322	0.01077		148.64	0.00715	0.00948	0.04183	0.02944
148.84	0.00095	0.00088	0.03059	0.01203		148.84	0.00199	0.00799	0.0419	0.03032
149.04	-0.0044	0.0034	0.02898	0.01276		149.04	-0.00249	0.00532	0.04334	0.0254
149.24	-0.00471	-0.00297	0.0222	0.01356		149.24	0.00175	0.00922	0.0442	0.02824
149.44	-0.00061	0.00014	0.028	0.00981		149.44	0.00582	0.00346	0.04452	0.0231
149.64	-0.0018	0.00314	0.02336	0.01133		149.64	-0.00017	0.00567	0.04064	0.02427
149.84	0.0017	0.00334	0.02844	0.0141		149.84	-0.00106	0.00602	0.04599	0.02615
150.04	-0.00145	-0.00052	0.02637	0.01204		150.04	0.00344	0.00745	0.04375	0.02868
150.24	0.00486	0.00414	0.02542	0.01621		150.24	-0.0052	0.00315	0.03847	0.02278
150.44	-0.00434	-0.00016	0.02563	0.01169		150.44	-0.00099	0.00439	0.04135	0.02738
150.64	0.00246	0.00815	0.02979	0.01651		150.64	0.0014	0.00657	0.04469	0.02968
150.84	0.00226	0.00613	0.03274	0.01688		150.84	9e-05	0.00571	0.04245	0.02745
151.04	0.00168	0.00238	0.03457	0.01281		151.04	-0.00273	0.00874	0.0411	0.02732
151.24	-0.00334	-0.00513	0.02409	0.00777		151.24	0.00596	0.00587	0.04642	0.03143
151.44	-4e-05	0.00289	0.02671	0.01215		151.44	0.00063	0.00564	0.04427	0.0281
151.64	-0.00764	-0.00209	0.02093	0.00965		151.64	-0.00149	0.00301	0.04273	0.02729
151.84	-0.00493	-0.00173	0.02596	0.01179		151.84	-0.00175	0.0044	0.04199	0.02701
152.04	-0.0029	0.00427	0.02634	0.01716		152.04	0.00395	0.00406	0.04917	0.0284
152.24	-0.0016	0.00074	0.02732	0.0151		152.24	0.00393	0.01168	0.04294	0.02787
152.44	-0.00152	0.00064	0.02662	0.01623		152.44	-0.0006	0.00577	0.04522	0.02936
152.64	-0.00375	0.00188	0.02568	0.00969		152.64	-0.00267	0.0067	0.04132	0.0308
152.84	-0.00479	0.00292	0.02853	0.00905		152.84	-0.00587	0.00101	0.03922	0.0237
153.04	0.0004	-0.00193	0.0258	0.01798		153.04	0.00201	0.00771	0.0498	0.03055
153.24	0.00082	0.00227	0.0324	0.01872		153.24	0.00267	0.00294	0.04436	0.02996
153.44	-0.00631	-0.0001	0.02838	0.01204		153.44	0.00668	0.00835	0.0457	0.03096
153.64	-0.00294	-0.00405	0.01802	0.01261		153.64	0.00144	0.0038	0.04552	0.02369
153.84	1e-05	0.00144	0.0286	0.0145		153.84	-0.00255	0.00626	0.04058	0.02425
154.04	-0.00379	0.00559	0.02845	0.01269		154.04	-9e-05	0.01007	0.04513	0.03148
154.24	-0.0066	-0.00055	0.02835	0.00908		154.24	0.00266	0.00887	0.04498	0.03073
154.44	-0.00729	-0.00111	0.02275	0.00903		154.44	0.00323	0.00867	0.04823	0.03157
154.64	-0.00317	-0.00238	0.02859	0.01768		154.64	-0.00137	0.00474	0.04507	0.02751
154.84	0.00163	0.00332	0.03202	0.0107		154.84	-0.00181	0.00573	0.04531	0.03175
155.04	-0.00409	-0.00453	0.0234	0.01016		155.04	0.00027	0.01113	0.04646	0.02863
155.24	-0.00403	0.00119	0.02524	0.0164		155.24	0.00722	0.01249	0.05079	0.0332
155.44	-0.00508	0.00024	0.02721	0.0136		155.44	-0.00189	-0.00255	0.04371	0.02579
155.64	0.00078	0.00489	0.03235	0.01976		155.64	-0.00261	0.00406	0.04409	0.02984
155.84	-0.00617	0.0008	0.02434	0.00994		155.84	-0.00311	0.00125	0.04209	0.02557
156.04	-0.00198	-0.00022	0.02943	0.01602		156.04	0.00371	0.00882	0.04908	0.034
156.24	-0.00725	0.0062	0.03197	0.01531		156.24	0.00214	0.00793	0.05011	0.02901
156.44	-0.00151	0.00234	0.02874	0.01762		156.44	-0.00134	0.00222	0.04784	0.02781
156.64	-0.00105	0.00571	0.03055	0.01813		156.64	-0.00097	0.00375	0.04583	0.03005
156.84	0.00011	-0.00126	0.02983	0.0172		156.84	-0.00042	0.00449	0.04454	0.02748
157.04	0.00012	0.00472	0.03404	0.0214		157.04	0.00091	0.0027	0.04922	0.03142
157.24	-0.00137	0.00137	0.02913	0.01287		157.24	0.00056	0.00639	0.0451	0.02956
157.44	-0.00146	0.00212	0.02776	0.02026		157.44	0.00198	0.00821	0.0479	0.03191
157.64	-0.0051	0.00114	0.02655	0.01415		157.64	-0.00358	-0.00353	0.04098	0.02564
157.84	-0.00472	-0.00279	0.0254	0.01195		157.84	0.00318	0.00458	0.04596	0.03029
158.04	-0.00255	0.00178	0.03074	0.01408		158.04	-0.0035	0.0042	0.04684	0.02853
158.24	-0.00287	0.00221	0.02592	0.01538		158.24	0.00175	0.00352	0.04659	0.03133
158.44	0.00232	0.00126	0.03461	0.0185		158.44	-0.00039	0.00528	0.04406	0.03093
158.64	-0.0102	-0.00365	0.02698	0.01197		158.64	0.00198	0.00253	0.04775	0.02952
158.84	-0.00287	0.00411	0.02743	0.01646		158.84	0.00272	0.00408	0.0466	0.03148
159.04	0.00051	0.00383	0.03068	0.01712		159.04	0.00064	0.00272	0.0415	0.02958
159.24	-4e-05	0.00267	0.03187	0.01744		159.24	0.00527	0.00891	0.04816	0.03221
159.44	-0.00258	4e-05	0.02766	0.01419		159.44	0.0032	0.00878	0.04334	0.03005
159.64	-0.00838	-0.00647	0.02514	0.01038		159.64	0.00038	0.0069	0.04311	0.03356
159.84	-0.00515	0.00249	0.02901	0.0118		159.84	-0.00148	0.00391	0.04432	0.02941
160.04	0.00047	0.00243	0.03133	0.0169		160.04	0.0034	0.00393	0.0455	0.03048
160.24	0.0006	0.00287	0.03277	0.01633		160.24	0.00243	0.00943	0.04918	0.03041
160.44	-0.00723	-0.00055	0.02883	0.01958		160.44	0.00708	0.00976	0.05154	0.03407
160.64	-0.00416	0.00069	0.02545	0.01284		160.64	0.00047	0.00299	0.05052	0.02674
160.84	-0.00013	0.00131	0.02847	0.01486		160.84	0.00106	0.00753	0.04571	0.0295
161.04	-0.00142	0.0044	0.02771	0.01301		161.04	-0.00166	0.00501	0.03971	0.02822
161.24	0.0016	0.0008	0.03433	0.02083		161.24	0.0044	0.00669	0.04697	0.03355
161.44	-0.00133	0.00101	0.02737	0.00823		161.44	-0.00563	0.00213	0.04247	0.02996
161.64	-0.0016	0.00243	0.03055	0.01909		161.64	-0.00203	0.00418	0.04645	0.03187
161.84	-0.00311	-0.00216	0.02489	0.01469		161.84	-8e-05	0.00275	0.04725	0.02881
162.04	-0.00504	0.00455	0.02821	0.0123		162.04	-0.00049	0.00062	0.04288	0.02796
162.24	-0.00424	-0.00017	0.03074	0.01481		162.24	0.00549	0.00608	0.0533	0.0357
162.44	-0.00443	0.00305	0.03022	0.01821		162.44	-0.00305	-0.00047	0.04469	0.03114
162.64	-0.00129	0.00401	0.03159	0.01979		162.64	-0.00064	0.00683	0.04677	0.03286
162.84	-0.00432	-0.00049	0.02503	0.01274		162.84	0.00601	0.00822	0.05113	0.03451
163.04	-0.00484	0.00206	0.03017	0.01612		163.04	0.00055	0.00268	0.04762	0.02714
163.24	9e-05	0.00366	0.03455	0.01841		163.24	0.00165	0.00583	0.04781	0.03368
163.44	0.00031	0.00318	0.03654	0.01412		163.44	0.00291	0.00222	0.04633	0.03216
163.64	-0.00886	-0.00083	0.02644	0.01052		163.64	-0.00392	0.00322	0.04813	0.0296
163.84	-0.00034	0.00663	0.0339	0.02113		163.84	0.0009	0.00589	0.05272	0.03431
164.04	-0.00175	0.0023	0.0291	0.0187		164.04	0.00029	0.0046	0.0516	0.03174
164.24	-0.00171	0.00071	0.03242	0.01696		164.24	0.00095	0.00942	0.04973	0.03438
164.44	-0.00337	0.0031	0.03441	0.01785		164.44	-0.00099	0.00368	0.04799	0.0294
164.64	0.00012	0.0044	0.02773	0.01533		164.64	0.00172	0.00231	0.04945	0.03262
164.84	-0.0011	0.00254	0.03556	0.01998		164.84	0.00352	0.01047	0.0526	0.03805
165.04	-0.00197	0.00152	0.02721	0.01947		165.04	-0.00409	0.00735	0.04972	0.03077
165.24	0.00125	0.00179	0.0337	0.01648		165.24	-0.00064	0.00522	0.05091	0.03398
165.44	-0.00162	0.00686	0.03705	0.02103		165.44	0.0057	0.0085	0.05079	0.03438
165.64	-0.00521	0.0012	0.03025	0.01134		165.64	0.00112	0.00579	0.04816	0.03292
165.84	-0.00975	-0.00204	0.02367	0.00934		165.84	0.00213	0.0078	0.05005	0.03157
166.04	-0.0015	0.0024	0.03445	0.01732		166.04	0.00047	0.00056	0.05132	0.03177
166.24	-0.00343	-0.00207	0.03473	0.01651		166.24	0.00226	0.00827	0.05276	0.03704
166.44	-0.00235	-0.00012	0.03099	0.01637		166.44	0.00349	0.01031	0.04984	0.03447
166.64	-0.00254	0.00692	0.03204	0.01686		166.64	-0.00604	0.00617	0.0453	0.02755
166.84	-0.0054	-0.00194	0.02531	0.01066		166.84	0.00373	0.0062	0.05027	0.03399
167.04	-0.00706	-0.00583	0.03153	0.01303		167.04	-0.00221	0.00116	0.05188	0.03422
167.24	-0.00398	0.00156	0.02942	0.01838		167.24	0.00056	0.00718	0.05045	0.03444
167.44	-0.00238	0.00051	0.02473	0.01524		167.44	-0.00222	0.00472	0.0478	0.03385
167.64	0.00019	0.00544	0.03647	0.0198		167.64	-0.00081	-0.00066	0.04772	0.03337
167.84	-0.00322	0.00014	0.0328	0.01402		167.84	0	0.00486	0.05133	0.03448
168.04	0.00238	0.0057	0.03277	0.0226		168.04	0.00065	0.00294	0.04895	0.03149
168.24	-0.00341	0.0008	0.03052	0.01633		168.24	-0.00148	0.00513	0.05487	0.03191
168.44	0.00157	0.00826	0.03503	0.02235		168.44	-0.00198	0.01167	0.05556	0.03594
168.64	0.00021	0.00256	0.03197	0.01429		168.64	-0.00304	0.00357	0.04982	0.03092
168.84	-0.00253	0.00249	0.03434	0.01576		168.84	-0.00109	0.00181	0.05239	0.03287
169.04	-0.00082	-7e-05	0.03583	0.02045		169.04	-0.00079	0.00853	0.05528	0.03389
169.24	-0.00759	-0.00092	0.03154	0.01625		169.24	0.00072	0.00748	0.05274	0.03615
169.44	-0.002	0.00075	0.03157	0.01586		169.44	-0.00153	0.00806	0.0501	0.03085
169.64	-0.00494	0.00354	0.03274	0.01985		169.64	-2e-05	0.00821	0.05629	0.03674
169.84	-0.00401	-0.00104	0.02816	0.01519		169.84	-0.0013	0.01184	0.05232	0.03654
170.04	-0.00341	0.00382	0.03377	0.01643		170.04	-0.00016	0.00364	0.05033	0.03756
170.24	-0.01033	-0.00115	0.02567	0.00685		170.24	0.00142	0.00996	0.05426	0.03353
170.44	-0.0072	-0.00069	0.03159	0.01813		170.44	-0.00739	0.00233	0.0497	0.03216
170.64	-0.00512	-0.00091	0.02925	0.01737		170.64	-0.00233	0.00188	0.05149	0.03446
170.84	-0.00596	-0.00194	0.02801	0.01949		170.84	0.00419	0.00534	0.0552	0.03383
171.04	-0.00464	0.0005	0.03021	0.01477		171.04	-0.00041	0.00882	0.05412	0.03303
171.24	-0.00583	-0.00206	0.03172	0.01547		171.24	-0.0007	0.00623	0.05356	0.0327
171.44	0.00024	0.00332	0.03707	0.02042		171.44	-0.00243	0.00591	0.05168	0.03287
171.64	0.00025	0.00061	0.03501	0.02001		171.64	-0.00105	0.00602	0.05475	0.03249
171.84	-0.00648	-0.00106	0.03256	0.01322		171.84	0.00397	0.00886	0.05998	0.03684
172.04	-0.00545	-0.00336	0.02854	0.01004		172.04	-0.00039	0.00669	0.05433	0.0347
172.24	-0.00526	0.0009	0.03201	0.01379		172.24	0.00252	0.00866	0.05481	0.03702
172.44	0.00213	0.01	0.04006	0.02126		172.44	0.00137	0.00661	0.05565	0.03718
172.64	-0.00041	0.00285	0.03289	0.02029		172.64	0.00211	0.00396	0.0559	0.03646
172.84	-0.00206	0.00428	0.03777	0.02131		172.84	-0.00079	0.00137	0.05093	0.03767
173.04	-0.00597	-0.00058	0.03136	0.00994		173.04	0.003	0.01033	0.0566	0.03916
173.24	0.00282	0.00141	0.03618	0.01997		173.24	-0.00499	0.00671	0.0486	0.03089
173.44	-0.00201	-0.00146	0.03297	0.01786		173.44	-0.00361	0.00289	0.05518	0.03067
173.64	-0.00799	-0.00153	0.0314	0.01909		173.64	-0.00294	0.0044	0.05073	0.03193
173.84	-0.00414	0.00042	0.03161	0.01823		173.84	0.00027	0.00314	0.05073	0.03704
174.04	-0.00523	-0.00361	0.0293	0.01156		174.04	-0.00339	0.00455	0.05731	0.03644
174.24	-0.0025	0.00349	0.03728	0.02205		174.24	0.00337	0.00908	0.05889	0.04162
174.44	-0.00726	-0.00025	0.03104	0.01667		174.44	-0.00126	0.0011	0.05286	0.03477
174.64	0.00062	0.00043	0.03393	0.02103		174.64	0.00347	0.00117	0.05023	0.03496
174.84	-0.00203	0.00436	0.03641	0.01912		174.84	0.00061	0.00447	0.05667	0.03517
175.04	-0.00066	0.00377	0.03509	0.02036		175.04	-0.00065	0.00527	0.05864	0.03618
175.24	-0.00232	0.00388	0.03538	0.01831		175.24	0.00307	0.00969	0.05668	0.03518
175.44	-0.00615	-0.00049	0.02731	0.01103		175.44	-0.00125	0.00322	0.05639	0.03916
175.64	0.00395	0	0.03459	0.01768		175.64	-7e-05	0.00744	0.05589	0.03759
175.84	-0.00333	0.00244	0.03526	0.02205		175.84	0.00113	0.00906	0.05258	0.0401
176.04	-0.00325	0.0031	0.03588	0.0178		176.04	-0.00111	0.00567	0.0546	0.03414
176.24	-0.00239	0.00391	0.03673	0.01745		176.24	0.00368	0.00083	0.06281	0.03754
176.44	-0.00058	0.00831	0.03597	0.01691		176.44	0.00535	0.00817	0.0626	0.0401
176.64	0.00346	0.00475	0.04233	0.02256		176.64	0.00145	0.00284	0.06068	0.04029
176.84	-0.00103	0.00156	0.03722	0.01477		176.84	0.00112	0.00756	0.05706	0.03776
177.04	-0.00948	-0.00532	0.03551	0.01218		177.04	-0.00528	0.00057	0.05351	0.03343
177.24	-0.00686	-0.00157	0.03055	0.01377		177.24	0.00131	0.00542	0.05444	0.03713
177.44	-0.00019	0.00242	0.03298	0.01822		177.44	0.00206	0.00743	0.05978	0.03616
177.64	-0.00112	-0.00124	0.03265	0.01819		177.64	0.00385	0.00358	0.05562	0.03842
177.84	0.00218	0.00497	0.03717	0.02396		177.84	0.00335	0.00785	0.06082	0.0399
178.04	-0.00224	0.00165	0.03775	0.02296		178.04	-0.00395	0.00305	0.05403	0.03614
178.24	-0.00762	0.00037	0.0312	0.01493		178.24	0.00307	0.0116	0.0608	0.04059
178.44	-0.0059	0.00301	0.03628	0.01944		178.44	-0.0019	0.00303	0.05835	0.03772
178.64	0.00367	0.00356	0.03728	0.02266		178.64	0.00266	0.00471	0.05842	0.03525
178.84	-0.00688	0.00019	0.0353	0.01861		178.84	0.00271	0.00903	0.05414	0.03955
179.04	-0.00149	0.00461	0.03401	0.01834		179.04	0.00044	0.00225	0.0533	0.03525
179.24	-0.00496	0.00032	0.03308	0.01719		179.24	-0.00036	0.00989	0.05728	0.03641
179.44	-0.00031	0.00567	0.04383	0.02402		179.44	0.00216	0.00789	0.06069	0.04356
179.64	0.00077	0.00567	0.04288	0.02186		179.64	0.00293	0.0084	0.05935	0.03964
179.84	-0.00129	0.0039	0.03642	0.01992		179.84	-0.00257	-0.00129	0.05427	0.03477
180.04	-0.0038	0.00142	0.03812	0.02291		180.04	0.00471	0.00696	0.0616	0.04182
180.24	-0.00555	-0.00104	0.03409	0.02089		180.24	0.00191	0.01203	0.05715	0.04071
180.44	-0.00581	0.00032	0.03991	0.02179		180.44	-0.00526	0.00302	0.05373	0.03276
180.64	-0.00197	0.00018	0.03914	0.02034		180.64	0.0033	0.00831	0.05735	0.03812
180.84	-0.00075	0.00294	0.03755	0.02319		180.84	-0.00249	0.00708	0.05794	0.04143
181.04	0.00281	0.00835	0.0418	0.02448		181.04	-0.00142	0.00747	0.05611	0.04087
181.24	0.0013	0.00584	0.04255	0.02527		181.24	0.00242	0.00135	0.0604	0.04087
181.44	-0.00714	-0.00248	0.03369	0.01732		181.44	0.00415	0.00934	0.06344	0.04402
181.64	-0.00606	-0.00469	0.03319	0.01171		181.64	0.00205	0.0074	0.06465	0.04129
181.84	-0.00308	-0.00074	0.0338	0.01222		181.84	0.00054	0.00119	0.05533	0.03922
182.04	-0.00283	-0.00323	0.03472	0.0189		182.04	0.00786	0.01046	0.06029	0.04254
182.24	-0.00143	-0.00251	0.03819	0.02022		182.24	-0.00186	0.00624	0.0597	0.04092
182.44	-0.00275	0.00158	0.03601	0.0207		182.44	0.00599	0.00753	0.06453	0.04441
182.64	-0.00915	-0.00374	0.03193	0.01336		182.64	-0.00065	0.00606	0.05816	0.04503
182.84	0.00016	0.00155	0.04262	0.02368		182.84	0.00072	0.00326	0.06231	0.03905
183.04	-0.0037	0.00206	0.04078	0.02325		183.04	0.00424	0.00741	0.0614	0.04242
183.24	-0.0013	0.00196	0.0377	0.01932		183.24	0.00221	0.00491	0.06003	0.04328
183.44	-0.00621	-0.00373	0.03319	0.01929		183.44	0.00073	0.00413	0.06243	0.0373
183.64	0.0012	0.00527	0.03983	0.01927		183.64	-0.00491	-0.00121	0.05234	0.03194
183.84	0.00111	0.00498	0.04132	0.0246		183.84	-0.00327	0.00364	0.05146	0.03955
184.04	-0.01064	-0.0024	0.03261	0.01278		184.04	-0.0036	0.00539	0.06012	0.04226
184.24	0.00211	0.00822	0.04268	0.02339		184.24	-0.00523	0.00735	0.05628	0.03619
184.44	-0.004	0.00285	0.03801	0.02489		184.44	0.00489	0.0117	0.06585	0.04213
184.64	-0.00034	0.00159	0.0399	0.0258		184.64	0.00382	0.01006	0.06315	0.04374
184.84	-0.00353	0.00035	0.04217	0.02306		184.84	0.00464	0.00911	0.06522	0.0422
185.04	-0.0028	0.00276	0.04472	0.02137		185.04	-0.00257	0.00228	0.06121	0.03871
185.24	-0.00814	-0.00207	0.03205	0.01885		185.24	0.00133	0.01094	0.06503	0.04183
185.44	-0.00157	0.00208	0.03844	0.01919		185.44	0.00451	0.00778	0.06628	0.04894
185.64	0.00096	0.0075	0.03759	0.02246		185.64	0.00329	0.01031	0.06235	0.03974
185.84	-0.00697	0.00228	0.03798	0.01933		185.84	0.00021	0.00353	0.06019	0.03922
186.04	-0.00363	0.00081	0.03333	0.02034		186.04	-0.00143	0.00617	0.06293	0.04287
186.24	-0.0028	0.00285	0.04172	0.0257		186.24	-0.00371	0.00216	0.05962	0.03738
186.44	-0.00035	0.00743	0.04043	0.01979		186.44	0.00567	0.01116	0.06532	0.04325
186.64	-0.00517	-0.00019	0.03698	0.02016		186.64	0.00183	0.00603	0.06054	0.04291
186.84	-0.00311	0.00014	0.03429	0.01968		186.84	-0.00259	0.00807	0.05735	0.04189
187.04	-0.00289	0.0077	0.04081	0.02226		187.04	0.00358	0.007	0.06617	0.04178
187.24	-0.006	0.00194	0.03855	0.01947		187.24	0.00243	0.00817	0.0626	0.04378
187.44	-0.00396	-0.00215	0.0377	0.02152		187.44	0.0011	0.00532	0.0607	0.04205
187.64	-0.00112	0.00159	0.0381	0.0218		187.64	0.00311	0.0062	0.06268	0.03912
187.84	-0.00394	-0.00018	0.03758	0.01936		187.84	0.00055	0.00424	0.06161	0.03955
188.04	-0.00757	-0.00598	0.03779	0.01726		188.04	-0.00257	0.00566	0.05915	0.04074
188.24	-0.00187	0.00137	0.0367	0.0213		188.24	-0.00071	0.01368	0.06726	0.04184
188.44	-0.00682	-0.00104	0.04047	0.01746		188.44	-0.00511	0.00121	0.06471	0.03908
188.64	-0.00291	-0.00156	0.04025	0.01818		188.64	-0.00162	0.00348	0.05878	0.03872
188.84	-0.00491	0.00607	0.03618	0.02018		188.84	0.00435	0.00467	0.06325	0.03981
189.04	-5e-05	0.00411	0.04134	0.02324		189.04	-0.00062	0.00247	0.05416	0.03793
189.24	-0.00102	0.00512	0.0415	0.02083		189.24	0.00089	0.0068	0.06279	0.04362
189.44	-0.00319	0.00328	0.03893	0.02541		189.44	0.0006	0.00455	0.05999	0.03962
189.64	-0.00231	0.0021	0.04037	0.02708		189.64	0.00149	0.00639	0.06671	0.04294
189.84	-0.00201	0.0029	0.04026	0.02393		189.84	-0.00053	0.00602	0.06098	0.03726
190.04	-0.00503	0.00358	0.03798	0.02054		190.04	-0.00496	0.00508	0.06158	0.04194
190.24	-0.00024	0.00471	0.039	0.02514		190.24	0.00511	0.0109	0.06664	0.04651
190.44	-0.00408	0.00272	0.03801	0.01949		190.44	0.00492	0.01228	0.06813	0.04775
190.64	0.00324	0.00896	0.04257	0.02568		190.64	0.00372	0.00717	0.0648	0.04056
190.84	-0.00478	0.00374	0.04457	0.02084		190.84	-0.00098	0.00714	0.06043	0.044
191.04	-0.01353	-0.00568	0.03495	0.01668		191.04	0.00253	0.00683	0.06133	0.04479
191.24	-0.00437	0.00078	0.03662	0.02175		191.24	0.00048	0.00755	0.06379	0.03879
191.44	-0.00281	0.00926	0.04099	0.0257		191.44	8e-05	0.00588	0.06293	0.04259
191.64	-0.00534	0.0024	0.04234	0.02426		191.64	0.0001	0.0046	0.06555	0.03984
191.84	-0.00477	-0.00053	0.04214	0.01955		191.84	0.00104	0.00055	0.06284	0.04068
192.04	-0.0031	0.00096	0.03979	0.02317		192.04	0.00441	0.01083	0.06837	0.05087
192.24	-0.00348	0.00073	0.03589	0.02013		192.24	0.00201	0.00969	0.06771	0.04858
192.44	0.00238	0.00091	0.04098	0.02482		192.44	-0.00242	0.00542	0.06431	0.04098
192.64	-0.00166	0.00392	0.04412	0.0202		192.64	0.00127	0.00818	0.06163	0.0402
192.84	-0.00172	0.00348	0.04358	0.02754		192.84	0.0005	0.00112	0.06464	0.04454
193.04	-0.00209	0.0014	0.03969	0.01969		193.04	-0.00388	0.00033	0.0647	0.04068
193.24	-0.00056	0.00035	0.0418	0.02196		193.24	0.00075	0.00504	0.06487	0.0439
193.44	-0.0031	0.00286	0.03851	0.02016		193.44	0.00209	0.00646	0.06413	0.04337
193.64	-0.00486	-0.00106	0.03594	0.01849		193.64	0.00253	0.01103	0.06856	0.05195
193.84	-0.00031	0.00281	0.04515	0.02382		193.84	-0.00652	0.00041	0.06035	0.03544
194.04	-0.00434	0.00156	0.03752	0.0166		194.04	-0.00322	0.00223	0.05651	0.04012
194.24	-0.00312	0.00177	0.04192	0.0206		194.24	0.00328	0.00485	0.0642	0.0413
194.44	-0.00146	0.007	0.04406	0.02673		194.44	0.00233	0.00805	0.06616	0.04211
194.64	-0.00239	-0.00296	0.04115	0.02479		194.64	0.00077	0.00394	0.06535	0.0457
194.84	-0.00452	0.00078	0.0444	0.02571		194.84	-0.00804	-0.00157	0.06488	0.04015
195.04	-0.00151	0.00868	0.04668	0.03087		195.04	0.00114	0.01013	0.07118	0.04722
195.24	0.00225	0.00553	0.04933	0.02516		195.24	0.0024	0.00857	0.06891	0.04849
195.44	-0.0022	-0.00148	0.04128	0.02078		195.44	-0.00457	0.00472	0.06625	0.04184
195.64	-0.00176	0.00214	0.03923	0.0193		195.64	-0.00077	0.00713	0.06376	0.04497
195.84	-0.00631	0.00378	0.04108	0.02423		195.84	-0.00029	0.0039	0.06713	0.04576
196.04	-0.00044	-0.00188	0.04488	0.01825		196.04	-0.00257	0.00042	0.06462	0.04107
196.24	-0.00495	-0.00138	0.03831	0.02256		196.24	0.0017	0.00634	0.06477	0.04651
196.44	-0.00609	-0.00253	0.04064	0.01997		196.44	-0.00115	0.00111	0.06336	0.04472
196.64	-0.00386	0.0038	0.04886	0.02522		196.64	0.00433	0.00994	0.06965	0.04534
196.84	-0.00588	0.00265	0.04633	0.02295		196.84	0.00326	0.00691	0.06758	0.04237
197.04	-0.00508	-0.00081	0.04299	0.02263		197.04	0.00331	0.00791	0.06509	0.04795
197.24	-0.00769	-0.00144	0.03628	0.02109		197.24	-0.00155	0.0035	0.06293	0.04276
197.44	-0.00997	-0.00169	0.04045	0.02011		197.44	-0.00013	0.00983	0.06577	0.04155
197.64	4e-05	0.00244	0.04818	0.0292		197.64	0.00065	0.01532	0.07161	0.0509
197.84	-0.00512	-0.00299	0.03969	0.02178		197.84	-0.00099	0.00456	0.06759	0.04509
198.04	-0.00778	-0.00182	0.04241	0.01908		198.04	0.00604	0.00453	0.06701	0.04721
198.24	-0.00374	0.002	0.04403	0.02171		198.24	0.00593	0.01176	0.07545	0.05003
198.44	-0.00062	0.00151	0.0414	0.0253		198.44	0.00089	0.00717	0.06977	0.04393
198.64	-0.00376	0.00298	0.04162	0.02233		198.64	0.00496	0.0136	0.07478	0.04932
198.84	-0.00464	0.00015	0.0418	0.02368		198.84	0.00039	0.0056	0.0682	0.04646
199.04	-0.00821	-0.00176	0.0438	0.01985		199.04	0.00173	0.01044	0.06903	0.04779
199.24	-0.00386	0.0014	0.04275	0.02225		199.24	-0.00373	0.00425	0.06338	0.03979
199.44	-0.00389	0.00088	0.04151	0.02275		199.44	0.00105	0.00824	0.06956	0.04551
199.64	-0.00274	-0.00379	0.04403	0.02288		199.64	0.0048	0.01079	0.07104	0.0462
199.84	-0.00454	-0.00265	0.04752	0.02213		199.84	0.00232	0.00661	0.07196	0.04558
200.04	0.00211	0.00627	0.04529	0.02794		200.04	-0.00209	0.00033	0.06976	0.04352
200.24	-0.00233	0.00413	0.04908	0.02574		200.24	0.00093	-0.00071	0.06699	0.04123
200.44	-0.0081	0.00107	0.04169	0.02375		200.44	0.00617	0.01407	0.07538	0.05313
200.64	0.0012	0.00496	0.04534	0.02754		200.64	0.00329	0.00612	0.06917	0.04337
200.84	-0.0039	-0.00227	0.04313	0.02654		200.84	0.00423	0.01163	0.06803	0.04479
201.04	-0.00254	0.00362	0.04609	0.02458		201.04	0.00082	0.00672	0.07279	0.04783
201.24	-0.00517	0.00411	0.04008	0.02163		201.24	0.0018	0.00845	0.07064	0.04873
201.44	0.00211	0.0047	0.04749	0.02294		201.44	0.00034	0.00808	0.06523	0.04418
201.64	-0.00021	0.00112	0.04458	0.02537		201.64	0.0006	0.00396	0.06662	0.0458
201.84	-0.00458	-0.00121	0.0428	0.02828		201.84	0.00215	0.00483	0.06968	0.04665
202.04	-0.00162	0.00294	0.04546	0.02404		202.04	-0.00551	0.00415	0.06419	0.04362
202.24	-0.00091	0.00356	0.04305	0.02757		202.24	-0.00489	0.00364	0.05976	0.04236
202.44	-0.0048	0.00577	0.04605	0.02977		202.44	0.0011	0.00528	0.07015	0.04603
202.64	-0.0007	0.00319	0.0448	0.01972		202.64	-0.00127	0.00529	0.06951	0.04742
202.84	-0.00058	0.00145	0.04735	0.02555		202.84	-0.00103	0.00747	0.0672	0.04432
203.04	0.0001	0.0042	0.0463	0.02398		203.04	-0.00238	0.00459	0.07075	0.04532
203.24	-0.00444	0.00441	0.04646	0.02414		203.24	0.00184	0.00871	0.07413	0.04758
203.44	-0.00243	0.00373	0.04411	0.02729		203.44	0.00492	0.0054	0.07249	0.04691
203.64	-0.00271	0.00245	0.04467	0.02197		203.64	0.00026	0.00473	0.07164	0.04716
203.84	-0.00942	-0.00242	0.03927	0.01952		203.84	0.00078	0.00596	0.07038	0.04533
204.04	-0.00261	0.00401	0.04611	0.02579		204.04	0.00284	0.00613	0.06993	0.04796
204.24	-0.00357	0.00206	0.04363	0.02235		204.24	0.00343	0.01354	0.07428	0.05302
204.44	-0.0004	0.00175	0.04693	0.02192		204.44	-0.00016	0.00746	0.07331	0.04977
204.64	-0.00224	0.00291	0.04651	0.03078		204.64	0.00209	0.00929	0.0741	0.05024
204.84	-0.0024	0.00222	0.04307	0.02402		204.84	0.00931	0.01282	0.0747	0.05003
205.04	-0.00658	0.00259	0.0469	0.02523		205.04	-0.00143	0.0007	0.06447	0.04421
205.24	0.00054	0.00714	0.04951	0.02709		205.24	-0.00111	0.00213	0.0657	0.04571
205.44	-0.00253	-0.00021	0.04791	0.02284		205.44	0.00197	0.00898	0.07164	0.04958
205.64	0.00143	0.00058	0.04675	0.02299		205.64	0.0021	0.00534	0.07293	0.04419
205.84	-0.00379	0.00016	0.04495	0.02359		205.84	0.00159	0.00264	0.0692	0.04656
206.04	-0.00705	0.0019	0.04361	0.0232		206.04	0.00121	0.00935	0.06885	0.04649
206.24	-0.00768	-0.00096	0.04797	0.02184		206.24	0.00059	0.00382	0.07161	0.04538
206.44	-0.00426	0.00222	0.04545	0.02616		206.44	0.00197	0.00683	0.07265	0.05248
206.64	-0.00521	-0.00226	0.04114	0.02269		206.64	-0.00293	-0.00137	0.06921	0.04079
206.84	-0.00754	0.00069	0.03932	0.02384		206.84	0.00207	0.01004	0.07421	0.04681
207.04	-0.00406	0.00198	0.04256	0.02217		207.04	0.00547	0.00886	0.07565	0.04849
207.24	-0.0025	0.00272	0.04715	0.02802		207.24	-0.00259	0.00267	0.06746	0.0443
207.44	-0.00601	0.00317	0.04501	0.02661		207.44	0.00354	0.00929	0.07397	0.05034
207.64	-0.00103	0.00924	0.04879	0.03261		207.64	0.00336	0.00809	0.07398	0.05132
207.84	-0.00364	0.00023	0.0446	0.02598		207.84	-0.00457	0.00302	0.06881	0.04068
208.04	-0.00568	-0.00272	0.04488	0.02162		208.04	0.0015	0.00289	0.07224	0.04271
208.24	-0.00111	-0.00104	0.045	0.02748		208.24	0.0049	0.007	0.07699	0.04706
208.44	0.00301	0.00464	0.04913	0.02819		208.44	-0.00011	0.00465	0.07575	0.04986
208.64	0.00104	0.00637	0.04914	0.03043		208.64	-0.00148	0.00657	0.07442	0.04819
208.84	-0.0027	0.00616	0.0459	0.02594		208.84	0.00428	0.00649	0.07265	0.05159
209.04	-0.00403	0.00337	0.04764	0.0293		209.04	0.00102	0.00697	0.07558	0.05185
209.24	-0.00721	0.00072	0.03972	0.02207		209.24	0.00352	0.00518	0.07633	0.04902
209.44	0.0005	0.00261	0.04681	0.02661		209.44	-0.00078	0.00366	0.06806	0.04514
209.64	-0.00555	0.00039	0.04385	0.02628		209.64	-0.00045	0.00635	0.07275	0.04885
209.84	-0.00516	0.00043	0.04367	0.02453		209.84	-0.00339	0.00595	0.07322	0.05058
210.04	-0.00204	0.00112	0.04811	0.02696		210.04	0.00627	0.00755	0.07912	0.05157
210.24	-0.00168	0.00232	0.04749	0.02995		210.24	0.00169	0.01024	0.07626	0.05189
210.44	-0.00782	-0.00194	0.04341	0.0253		210.44	-0.00091	0.00208	0.07131	0.0455
210.64	-0.00267	0.00364	0.04663	0.02834		210.64	0.00434	0.01249	0.07717	0.05061
210.84	0.00388	0.0053	0.05361	0.02891		210.84	0.00394	0.00573	0.07626	0.05014
211.04	-0.00158	0.00252	0.05302	0.02729		211.04	0.00108	0.00404	0.07041	0.0495
211.24	-0.01094	-0.0046	0.04416	0.02163		211.24	0.00016	0.0084	0.07314	0.04886
211.44	-0.0022	0.0074	0.05348	0.02711		211.44	0.00457	0.0083	0.07674	0.04581
211.64	-0.00526	0.00143	0.04449	0.02515		211.64	0.00287	0.00615	0.07897	0.05449
211.84	0.00035	0.00365	0.05152	0.02794		211.84	0.00113	0.00909	0.07902	0.05167
212.04	-0.00822	0.00258	0.04653	0.02499		212.04	-0.00699	0.00563	0.07768	0.04989
212.24	-0.00557	0.00021	0.04575	0.02505		212.24	-0.00068	0.00683	0.07448	0.04855
212.44	-0.00539	-0.0046	0.04475	0.02923		212.44	0.00342	0.00519	0.07265	0.04793
212.64	-0.00219	-0.00131	0.04749	0.0272		212.64	-0.00322	0.00151	0.07028	0.0454
212.84	-0.00467	-0.00296	0.0425	0.02564		212.84	0.00721	0.01337	0.08014	0.05633
213.04	-0.00541	0.00173	0.04547	0.02507		213.04	0.0022	0.00631	0.07509	0.05234
213.24	-0.00453	0.00075	0.05352	0.02541		213.24	0.00325	0.01029	0.0805	0.05327
213.44	-0.0042	-0.00026	0.04929	0.02249		213.44	-0.00261	0.00833	0.0764	0.04865
213.64	-0.00429	-0.00066	0.04908	0.0281		213.64	4e-05	0.01024	0.07061	0.04409
213.84	-0.00037	0.00415	0.05683	0.02913		213.84	0.00189	0.00875	0.07889	0.04879
214.04	-0.00193	-0.00178	0.04723	0.0278		214.04	-0.00128	0.00699	0.07348	0.04867
214.24	-0.00202	0.00063	0.05053	0.02447		214.24	0.00271	0.00904	0.0756	0.05351
214.44	-0.00924	0.00324	0.05368	0.02683		214.44	0.00602	0.01085	0.08073	0.05279
214.64	-0.00381	0.00443	0.04651	0.0251		214.64	-0.00344	0.0032	0.07444	0.04156
214.84	-0.00447	0.00045	0.05075	0.03245		214.84	0.0034	0.00803	0.08025	0.05323
215.04	-0.00445	-0.00053	0.04492	0.02469		215.04	-0.00034	0.007	0.07644	0.05104
215.24	-0.00766	-0.00287	0.04563	0.02365		215.24	0.0018	0.00645	0.07607	0.05259
215.44	-0.00331	0.00057	0.04752	0.02575		215.44	0.00071	0.00385	0.07575	0.05185
215.64	-0.00531	0.00316	0.05321	0.02953		215.64	-0.00085	0.01075	0.07865	0.04859
215.84	0.00156	0.00278	0.04649	0.02524		215.84	0.00061	0.00681	0.07873	0.05692
216.04	-0.00162	0.0045	0.05551	0.0243		216.04	0.00277	0.00652	0.07797	0.05029
216.24	0.00051	0.00846	0.05158	0.03179		216.24	0.00277	0.00782	0.0754	0.05089
216.44	-0.00437	0.00247	0.05184	0.02919		216.44	0.00061	0.00878	0.07857	0.05627
216.64	-0.00107	0.00545	0.04746	0.03328		216.64	-0.00246	0.00435	0.07254	0.04774
216.84	-0.00197	0.00064	0.0504	0.02749		216.84	0.00417	0.00767	0.07938	0.05232
217.04	-0.00379	0.00285	0.05112	0.02735		217.04	-0.00118	0.00532	0.07212	0.04922
217.24	-0.00404	-0.00168	0.04966	0.02665		217.24	-0.00155	0.00684	0.07637	0.04567
217.44	0.00012	0.00154	0.04748	0.02439		217.44	0.00859	0.00833	0.082	0.05771
217.64	-0.00748	-0.00138	0.04605	0.02361		217.64	-3e-05	0.00804	0.08086	0.05059
217.84	-0.00363	0.00014	0.05073	0.02836		217.84	0.00112	0.00394	0.07469	0.04871
218.04	-0.00538	-0.00058	0.05005	0.02525		218.04	0.00306	0.00815	0.07782	0.05067
218.24	-0.00899	0.00346	0.04831	0.02444		218.24	-1e-05	0.00688	0.07701	0.04815
218.44	-0.00316	0.00567	0.05305	0.02746		218.44	0.00216	0.00695	0.07622	0.05343
218.64	-0.00021	0.00617	0.04946	0.02869		218.64	0.00062	0.00295	0.07519	0.04948
218.84	0.00131	0.00301	0.0514	0.03066		218.84	-0.004	0.00154	0.07403	0.0462
219.04	-0.00351	0.00309	0.05308	0.02478		219.04	0.00381	0.0062	0.07691	0.05199
219.24	-0.00606	-0.00012	0.04338	0.02483		219.24	0.0024	0.00937	0.08147	0.05236
219.44	-0.00385	-0.00344	0.04817	0.02513		219.44	-0.00275	0.00619	0.07668	0.04997
219.64	-0.00588	-0.00129	0.05103	0.03161		219.64	-0.00169	0.00662	0.07637	0.0547
219.84	-0.00238	0.00749	0.05451	0.03154		219.84	0.00191	0.00747	0.08127	0.05152
220.04	-0.00498	-0.0021	0.04741	0.02552		220.04	0.00319	0.00686	0.07689	0.05428
220.24	-0.00321	0.005	0.05188	0.03012		220.24	0.0046	0.01103	0.08409	0.05461
220.44	-0.00625	0.0002	0.04874	0.02632		220.44	0.00478	0.0109	0.08268	0.05659
220.64	-0.00208	0.00086	0.05097	0.02772		220.64	-0.00668	0.00423	0.07609	0.0525
220.84	-0.0039	0.00331	0.05845	0.03255		220.84	-0.00067	0.0048	0.07801	0.04987
221.04	-0.00047	0.0015	0.05475	0.02789		221.04	0.0018	0.00602	0.08008	0.05579
221.24	-0.00133	0.0048	0.05771	0.02803		221.24	-0.00217	0.00691	0.07994	0.04948
221.44	-0.00187	0.00273	0.04907	0.03092		221.44	0.00338	0.00977	0.08428	0.05747
221.64	-0.00684	-0.00019	0.04712	0.02688		221.64	-0.00105	0.00697	0.07693	0.05259
221.84	-0.00214	0.00319	0.05368	0.03359		221.84	-0.00259	0.0074	0.07816	0.05033
222.04	-0.00218	0.00424	0.05165	0.02637		222.04	0.00245	0.01303	0.08529	0.05525
222.24	-0.00234	-0.00048	0.05274	0.03039		222.24	0.00187	0.00611	0.076	0.05263
222.44	-0.00633	0.00317	0.04948	0.03056		222.44	0.00427	0.01058	0.08088	0.05339
222.64	-0.00122	0.00697	0.05753	0.03158		222.64	0.00071	0.0054	0.07914	0.05061
222.84	0.00031	0.00527	0.05855	0.03025		222.84	0.00193	0.00902	0.07946	0.04852
223.04	-0.00172	0.00108	0.05264	0.02996		223.04	-0.00198	0.00598	0.07654	0.05554
223.24	-0.00059	0.00175	0.0542	0.02805		223.24	0.00092	0.00905	0.07982	0.05403
223.44	0.00097	0.00244	0.05197	0.03114		223.44	-0.00031	0.00264	0.08043	0.05155
223.64	-0.00784	-0.00132	0.05067	0.02692		223.64	0.00083	0.00352	0.07883	0.05158
223.84	-0.00785	0.00223	0.05219	0.0253		223.84	0.00352	0.00618	0.0792	0.05427
224.04	-0.00219	-0.00013	0.05201	0.02925		224.04	0.0044	0.00813	0.07847	0.05549
224.24	-0.00098	0.0068	0.05519	0.03035		224.24	0.00077	0.00052	0.083	0.05252
224.44	-0.0046	0.00217	0.04821	0.02831		224.44	-0.00107	0.00546	0.08164	0.05158
224.64	-0.00515	0.00271	0.05635	0.02871		224.64	0.00408	0.01054	0.08535	0.05436
224.84	-0.00013	0.00487	0.05298	0.0314		224.84	0.00587	0.0117	0.08061	0.0574
225.04	-0.00084	0.00517	0.05638	0.03195		225.04	0.0055	0.00953	0.08681	0.05921
225.24	-0.00198	0.00298	0.05215	0.03183		225.24	0.00504	0.00547	0.08034	0.05439
225.44	-0.0061	0.00238	0.05254	0.02707		225.44	0.00209	0.00477	0.08328	0.05408
225.64	-0.00376	0.00175	0.05638	0.02976		225.64	0.0032	0.0049	0.08863	0.06004
225.84	-0.0018	0.00358	0.05167	0.02949		225.84	0.00399	0.00705	0.07994	0.05138
226.04	0.00015	0.00366	0.05778	0.03371		226.04	0.00048	0.00455	0.08324	0.05077
226.24	-0.00457	-0.00188	0.05092	0.0256		226.24	0.00266	0.00987	0.08523	0.05672
226.44	-0.00138	0.00476	0.05524	0.02959		226.44	0.00722	0.00966	0.08774	0.05652
226.64	0.0015	0.00317	0.05456	0.03334		226.64	-0.00489	0.00198	0.07735	0.04732
226.84	0.00128	0.00258	0.05452	0.03199		226.84	0.00361	0.0068	0.08089	0.05613
227.04	-0.01079	0.00067	0.05185	0.02453		227.04	-0.00409	0.0065	0.07922	0.05272
227.24	-0.00498	0.00527	0.05652	0.03268		227.24	6e-05	0.00169	0.08028	0.05228
227.44	0.00046	0.0048	0.05087	0.03035		227.44	-0.00125	0.0087	0.08454	0.05411
227.64	-0.00821	0.00145	0.04981	0.03114		227.64	-0.00118	0.00516	0.0806	0.04914
227.84	-0.00544	0.00164	0.05129	0.02841		227.84	0.00194	0.00946	0.0845	0.05517
228.04	-0.00245	0.00402	0.05271	0.02805		228.04	0.00101	0.0089	0.0855	0.0558
228.24	-0.00688	0.00326	0.05432	0.03166		228.24	-0.003	0.00409	0.08265	0.05411
228.44	-0.00649	-1e-05	0.04739	0.02619		228.44	0.0031	0.00876	0.08649	0.05963
228.64	-0.00426	0.00681	0.05035	0.02789		228.64	-0.0043	0.00738	0.07956	0.05322
228.84	-5e-05	0.00174	0.05527	0.0306		228.84	0.00168	0.00552	0.08522	0.0579
229.04	-0.0002	0.00534	0.05237	0.03088		229.04	0.00038	0.0073	0.08445	0.05883
229.24	-0.00771	0.00716	0.05794	0.03352		229.24	0.00272	0.00598	0.0917	0.05991
229.44	-0.00011	0.00606	0.05855	0.02712		229.44	0.00071	0.01	0.08704	0.06212
229.64	0.00034	0.00422	0.06021	0.02945		229.64	0.0053	0.0122	0.08665	0.05663
229.84	-0.0082	0.00281	0.05173	0.03126		229.84	-0.00249	0.00487	0.08218	0.05298
230.04	-0.00787	-0.00301	0.05219	0.02311		230.04	0.00561	0.00346	0.0862	0.0535
230.24	-0.00247	0.00249	0.05235	0.02799		230.24	0.00584	0.01063	0.08639	0.05865
230.44	-0.00671	-0.00103	0.05107	0.02622		230.44	0.00152	0.0085	0.08415	0.06
230.64	-0.0026	0.00062	0.05315	0.02901		230.64	0.00087	0.01011	0.08493	0.05506
230.84	-0.00587	0.00243	0.05382	0.03279		230.84	-0.00117	0.00231	0.08102	0.05411
231.04	-0.00124	0.00301	0.05467	0.03487		231.04	-0.00053	0.00678	0.08872	0.05593
231.24	-0.00808	0.00248	0.05451	0.0267		231.24	0.00596	0.00709	0.08303	0.05488
231.44	-0.00641	-0.00239	0.05034	0.02476		231.44	0.0029	0.00903	0.08711	0.05727
231.64	-0.00069	0.00486	0.05736	0.03448		231.64	0.00357	0.01185	0.09205	0.05881
231.84	-0.00371	-9e-05	0.05555	0.03091		231.84	0.0004	0.01077	0.0867	0.05762
232.04	-0.00365	0.00605	0.05581	0.0259		232.04	-0.0008	0.00703	0.08171	0.05604
232.24	-0.00627	-0.00454	0.04765	0.02828		232.24	0.00187	0.0056	0.08262	0.05669
232.44	-0.00287	0.00168	0.0566	0.02895		232.44	0.00433	0.00662	0.08572	0.0506
232.64	-0.00404	-0.00241	0.05577	0.03484		232.64	-0.00419	0.00712	0.08152	0.05261
232.84	-0.00459	0.00191	0.05225	0.03209		232.84	0.00335	0.00419	0.08396	0.06128
233.04	-0.00121	0.00139	0.05883	0.03244		233.04	-0.00226	0.00584	0.0856	0.05525
233.24	-0.00551	-0.00125	0.05641	0.02992		233.24	0.00232	0.00651	0.08533	0.05866
233.44	-0.00534	-0.00086	0.05512	0.02709		233.44	0.0076	0.00664	0.08664	0.06054
233.64	-0.00315	0.00023	0.05647	0.02918		233.64	0.00278	0.00958	0.08767	0.05926
233.84	-0.00193	-0.0001	0.053	0.02803		233.84	-0.00203	0.00554	0.08322	0.058
234.04	-0.00107	0.00379	0.05443	0.03112		234.04	0.00126	0.01228	0.08982	0.06266
234.24	-0.00284	0.00602	0.05458	0.03311		234.24	0.00107	0.00962	0.0852	0.05938
234.44	-0.00296	0.00297	0.0571	0.03706		234.44	0.00293	0.00158	0.08336	0.05545
234.64	-0.00274	0.00134	0.05532	0.02881		234.64	0.00449	0.01156	0.08926	0.06196
234.84	-0.004	0.00377	0.05495	0.03368		234.84	0.00161	0.00741	0.08585	0.05458
235.04	-0.00373	0.00093	0.05679	0.03466		235.04	0.00272	0.0083	0.08574	0.06019
235.24	-0.00466	-0.00111	0.05115	0.02798		235.24	0.00299	0.00885	0.08632	0.06231
235.44	0.00094	0.00758	0.05994	0.03439		235.44	-0.00153	0.00804	0.08628	0.05295
235.64	-0.00676	0.00112	0.05721	0.03192		235.64	-5e-05	0.00836	0.08629	0.05536
235.84	-0.00608	-0.00194	0.0552	0.02657		235.84	0.00105	0.00685	0.08975	0.05888
236.04	-0.00092	0.00112	0.05479	0.02981		236.04	0.00157	0.00479	0.09353	0.0657
236.24	-0.00343	-0.00013	0.05345	0.03143		236.24	-0.00266	0.00532	0.084	0.05386
236.44	-0.00257	0.00336	0.05984	0.03201		236.44	-0.00102	0.0075	0.08758	0.05695
236.64	-0.00024	0.0087	0.05948	0.03334		236.64	-0.00314	0.00454	0.0842	0.05682
236.84	-0.00481	0.00199	0.05699	0.03052		236.84	0.00084	0.00497	0.08673	0.06083
237.04	-0.00308	0.00363	0.05584	0.0297		237.04	0.00121	0.00669	0.08819	0.06155
237.24	-0.00472	0.00074	0.05585	0.03169		237.24	-0.00309	0.01015	0.08783	0.059
237.44	-0.00017	0.00365	0.05796	0.03532		237.44	0.00066	0.00473	0.09153	0.05799
237.64	0.00116	0.00279	0.06047	0.03424		237.64	0.00242	0.00872	0.0879	0.05723
237.84	0.00603	0.00667	0.06245	0.03911		237.84	0.00018	0.0077	0.08562	0.06112
238.04	-0.00321	0.00622	0.05999	0.03183		238.04	-0.00282	0.00538	0.0882	0.05847
238.24	-0.00137	0.00816	0.06134	0.03333		238.24	-0.00095	0.0101	0.08713	0.05762
238.44	-0.00142	0.00238	0.05758	0.03137		238.44	0.00511	0.01241	0.09346	0.06194
238.64	-0.00442	0.00588	0.05943	0.03694		238.64	0.00379	0.01052	0.09211	0.06874
238.84	-0.00221	0.00121	0.05379	0.02988		238.84	-0.00022	5e-05	0.09096	0.05577
239.04	-0.00189	0.0042	0.05471	0.03056		239.04	0.00368	0.00913	0.09598	0.06089
239.24	-0.00127	0.00539	0.05724	0.03005		239.24	0.00497	0.00766	0.09569	0.06065
239.44	-0.00308	0.00602	0.05971	0.03269		239.44	0.00723	0.01405	0.09229	0.06537
239.64	-0.00306	-0.00141	0.05909	0.03299		239.64	0.00127	0.01014	0.09227	0.06022
239.84	-0.00415	0.00138	0.05824	0.03029		239.84	0.00081	0.00735	0.09093	0.05872
240.04	-0.0047	0.00044	0.05972	0.03146		240.04	0.00193	0.00889	0.09106	0.06181
240.24	-0.00514	0.00185	0.0608	0.03596		240.24	-0.0004	0.00717	0.09405	0.05913
240.44	-0.00625	0.00189	0.05852	0.03217		240.44	0.00039	0.00489	0.09122	0.06008
240.64	-0.0008	0.00709	0.05994	0.03491		240.64	-0.00295	0.00657	0.09003	0.05498
240.84	-0.0079	-0.00095	0.05468	0.03205		240.84	0.00783	0.01358	0.09477	0.06504
241.04	-0.00226	0.00249	0.06011	0.03469		241.04	0.00367	0.00958	0.09097	0.06155
241.24	-0.00272	0.00427	0.05947	0.03343		241.24	0.00523	0.00512	0.093	0.06421
241.44	-0.00238	-0.00098	0.05582	0.02973		241.44	0.00171	0.01244	0.08951	0.05978
241.64	-0.00913	0.00143	0.05419	0.02479		241.64	0.00082	0.00817	0.09449	0.0597
241.84	-0.00225	0.00326	0.0591	0.03521		241.84	-0.00172	0.00626	0.08726	0.06325
242.04	4e-05	0.004	0.06149	0.03599		242.04	0.00111	0.00615	0.09306	0.05951
242.24	-0.00143	0.00671	0.06681	0.0339		242.24	-7e-05	0.01021	0.0908	0.06351
242.44	-0.00354	0.00509	0.06017	0.03015		242.44	-0.00233	0.00534	0.08515	0.05741
242.64	8e-05	0.00296	0.05756	0.03223		242.64	0.00098	0.00798	0.09046	0.06177
242.84	-0.00492	0.00175	0.0601	0.03138		242.84	0.00092	0.00877	0.09475	0.06076
243.04	-0.00634	0.00414	0.05541	0.02753		243.04	0.00151	0.01217	0.09101	0.06223
243.24	-0.00119	0.00422	0.05682	0.03523		243.24	0.00628	0.0106	0.09297	0.06568
243.44	-0.00409	0.00137	0.05715	0.02933		243.44	0.00171	0.013	0.08982	0.06447
243.64	-0.00223	0.00097	0.0643	0.03768		243.64	0.00037	0.00843	0.09211	0.0596
243.84	-0.00383	0.00386	0.05914	0.03571		243.84	0.00304	0.00825	0.09218	0.05665
244.04	-0.00656	0.00022	0.05758	0.03086		244.04	-0.00033	0.01226	0.08998	0.05706
244.24	-0.00454	0.0042	0.06024	0.03318		244.24	0.00076	0.0104	0.08794	0.06119
244.44	-0.00375	0.00274	0.05706	0.0314		244.44	0.00031	0.00812	0.08853	0.06498
244.64	-0.00345	-7e-05	0.06134	0.03127		244.64	0.0007	0.00917	0.0909	0.05868
244.84	-0.0049	0.00231	0.05854	0.03395		244.84	-0.00179	0.00965	0.08405	0.05908
245.04	-0.00676	0.00062	0.05744	0.03099		245.04	-0.00041	0.00202	0.08765	0.05985
245.24	-0.00338	0.00404	0.06198	0.03522		245.24	-0.00502	-0.00024	0.08908	0.05852
245.44	-0.00492	0.0086	0.06165	0.03113		245.44	0.00088	0.00841	0.09816	0.06316
245.64	-0.00582	0.00348	0.05869	0.03405		245.64	0.00165	0.00903	0.09703	0.06189
245.84	-0.00508	0.00349	0.05879	0.03282		245.84	0.00505	0.01059	0.09426	0.06398
246.04	-0.00276	0.00591	0.05851	0.02904		246.04	0.00397	0.00575	0.08968	0.06042
246.24	-0.00692	-0.00228	0.05578	0.03098		246.24	0.00504	0.00803	0.09543	0.06682
246.44	-0.00436	0.00188	0.05927	0.03349		246.44	0.00672	0.01141	0.09522	0.06349
246.64	-0.00052	0.00435	0.05928	0.03556		246.64	-0.0007	0.00699	0.09554	0.05963
246.84	-0.00782	0.00123	0.06002	0.03516		246.84	0.00465	0.01258	0.09844	0.0653
247.04	-0.00613	-0.00404	0.05873	0.03072		247.04	-0.00139	0.00382	0.0909	0.06221
247.24	-0.01088	-0.00277	0.05606	0.02847		247.24	-0.00249	0.00211	0.09282	0.06009
247.44	-0.00659	0.00043	0.06117	0.03383		247.44	0.00527	0.00982	0.09385	0.06261
247.64	-0.00274	-2e-05	0.05856	0.03366		247.64	-0.00222	0.0098	0.09318	0.06164
247.84	-0.00478	0.00338	0.06034	0.03431		247.84	-0.00312	0.00443	0.09151	0.05499
248.04	-0.00453	-0.00088	0.0589	0.03142		248.04	-0.00294	0.00664	0.09159	0.05542
248.24	-0.0032	0.00314	0.06195	0.03456		248.24	-0.00349	0.00682	0.09018	0.06036
248.44	-0.00244	-0.00011	0.05901	0.03499		248.44	6e-05	0.00615	0.09092	0.06048
248.64	-0.00145	0.00395	0.06233	0.03666		248.64	0.00396	0.01113	0.09743	0.06533
248.84	-0.00491	-0.0024	0.05931	0.03666		248.84	-0.00016	0.00804	0.09531	0.06313
249.04	0.00071	0.00344	0.06095	0.03575		249.04	-0.00029	0.00674	0.09652	0.06157
249.24	-0.00623	0.00307	0.06007	0.03395		249.24	-0.00134	0.01296	0.09753	0.06289
249.44	-0.00792	0.00313	0.05779	0.03705		249.44	0.00406	0.01166	0.09985	0.0694
249.64	-0.00598	0.00098	0.05781	0.03278		249.64	-0.00369	0.00161	0.0855	0.05901
249.84	-0.00886	0.00374	0.06415	0.03293		249.84	-0.00228	0.0048	0.09007	0.05773
250.04	-0.00313	0.00144	0.06148	0.03392		250.04	0.00065	0.00891	0.09576	0.06597
250.24	-0.00168	0	0.06574	0.03239		250.24	-0.00023	0.01177	0.09567	0.06504
250.44	-0.00715	0.00087	0.06184	0.03201		250.44	-0.00313	0.00347	0.09391	0.06337
250.64	-0.00631	-0.00117	0.05914	0.03426		250.64	0.00575	0.01259	0.09573	0.06223
250.84	-0.00614	0.00076	0.06274	0.03106		250.84	0.00431	0.01085	0.09864	0.06158
251.04	-0.00394	0.00537	0.06564	0.03331		251.04	0.00094	0.01102	0.098	0.06807
251.24	-0.00255	0.00139	0.06034	0.03356		251.24	-0.00373	0.00502	0.09103	0.05742
251.44	-0.0088	0.00136	0.05993	0.03363		251.44	0.00315	0.00965	0.10086	0.06429
251.64	0.00178	0.00899	0.06569	0.03922		251.64	-0.00053	0.00993	0.09422	0.06024
251.84	-0.00296	0.00226	0.06564	0.03753		251.84	0.00395	0.00799	0.09546	0.06258
252.04	-0.0014	0.00085	0.05954	0.03424		252.04	0.00114	0.01243	0.09734	0.06626
252.24	-0.00254	0.00395	0.06281	0.03493		252.24	0.00121	0.00827	0.09447	0.06592
252.44	-0.00653	0.00286	0.0639	0.03271		252.44	0.00447	0.00492	0.09657	0.06459
252.64	-0.00313	0.00224	0.0578	0.03169		252.64	-0.00161	0.00524	0.09394	0.06057
252.84	-0.0037	0.0012	0.06001	0.03474		252.84	0.00063	0.00951	0.09864	0.06686
253.04	-0.00345	0.00467	0.06259	0.03598		253.04	-0.00296	0.00381	0.09468	0.06307
253.24	-0.00122	0.00289	0.06528	0.03597		253.24	-0.00089	0.00345	0.09386	0.05981
253.44	0.003	0.00534	0.06525	0.03455		253.44	-0.00055	0.00869	0.09916	0.06516
253.64	0.00123	0.00522	0.06272	0.03773		253.64	-0.00021	0.00923	0.09676	0.05979
253.84	-0.00511	-0.00066	0.06065	0.03391		253.84	-0.00475	0.00635	0.09714	0.06325
254.04	-0.01203	0.0005	0.05803	0.03303		254.04	-0.00024	0.00765	0.09365	0.05915
254.24	-0.00455	0.00253	0.06191	0.03237		254.24	-0.00403	0.00021	0.08904	0.05782
254.44	-0.01119	-0.00473	0.06034	0.02993		254.44	0.00278	0.00674	0.09955	0.06783
254.64	-0.00607	0.00328	0.06465	0.03563		254.64	-0.00033	0.00805	0.09775	0.06362
254.84	-0.00784	-0.00357	0.0597	0.03433		254.84	0.00123	0.00579	0.096	0.06349
255.04	-0.00675	0.00422	0.06132	0.0367		255.04	0.00488	0.00703	0.10029	0.06808
255.24	-0.00238	0.00889	0.06696	0.03929		255.24	0.00425	0.00852	0.0982	0.06645
255.44	-0.00523	0.00077	0.06342	0.03473		255.44	8e-05	0.00748	0.0967	0.06582
255.64	-0.01011	-0.00261	0.05688	0.0348		255.64	-0.00435	0.00154	0.09303	0.05754
255.84	-9e-05	0.0069	0.06515	0.04059		255.84	-0.0055	0.00676	0.09414	0.06137
256.04	-0.00214	0.00353	0.06665	0.03885		256.04	0.00052	0.004	0.0938	0.06398
256.24	-0.00687	0.00329	0.0591	0.0331		256.24	0.0018	0.00779	0.0976	0.06315
256.44	-0.00296	0.00064	0.06656	0.03456		256.44	-0.00084	0.00802	0.09963	0.06629
256.64	-0.00631	0.00019	0.06289	0.03132		256.64	-0.00092	0.0058	0.09576	0.06376
256.84	-0.00103	0.00111	0.06454	0.03704		256.84	0.00256	0.00893	0.09858	0.06744
257.04	-0.00461	0.0003	0.06008	0.0329		257.04	0.0041	0.003	0.09653	0.06596
257.24	-0.01157	-0.00159	0.05931	0.03406		257.24	-0.00156	0.00639	0.09939	0.06568
257.44	-0.00429	0.00315	0.06405	0.03488		257.44	-0.00187	0.00886	0.0927	0.0633
257.64	-0.00025	-0.00147	0.06483	0.03636		257.64	0.00416	0.00812	0.09837	0.0647
257.84	-0.00207	8e-05	0.06003	0.0358		257.84	0.00219	0.01391	0.10329	0.06989
258.04	-0.00112	0.00488	0.06363	0.03365		258.04	-0.00409	0.00601	0.09387	0.06218
258.24	-0.00449	0.00371	0.06613	0.03713		258.24	-0.00345	0.00787	0.10224	0.06568
258.44	-0.00104	0.0048	0.06534	0.03683		258.44	0.00207	0.01396	0.10118	0.0698
258.64	0.00207	0.00737	0.0703	0.04035		258.64	0.00202	0.00433	0.10107	0.06525
258.84	-3e-05	0.00452	0.06473	0.0357		258.84	0.00487	0.01236	0.10421	0.0705
259.04	0.00354	0.00759	0.0672	0.04107		259.04	0.00192	0.00607	0.09737	0.06811
259.24	-0.00114	0.0034	0.06647	0.03848		259.24	0.00106	0.00564	0.09901	0.06723
259.44	-0.00337	0.00447	0.05901	0.03408		259.44	0.0004	0.009	0.10256	0.0699
259.64	-0.00166	-0.00088	0.06243	0.03432		259.64	0.00057	0.01263	0.10312	0.07219
259.84	0.00192	0.00262	0.06681	0.03596		259.84	0.00026	0.01034	0.10352	0.06868
260.04	0.00052	0.00293	0.064	0.03832		260.04	0.00294	0.0063	0.10194	0.06878
260.24	0.00042	0.00228	0.06477	0.03844		260.24	0.00303	0.01044	0.10701	0.06904
260.44	-0.00981	-0.00223	0.0592	0.03283		260.44	0.0009	0.00715	0.102	0.06778
260.64	-0.00404	-0.00081	0.06336	0.03642		260.64	0.00035	0.01205	0.09966	0.06675
260.84	-0.0016	0.00465	0.0645	0.03717		260.84	0.00163	0.00458	0.09639	0.06713
261.04	-0.00195	0.006	0.06795	0.04067		261.04	-0.00368	0.00579	0.10198	0.06844
261.24	-0.00217	0.00176	0.0663	0.03624		261.24	0.00373	0.00872	0.10032	0.06647
261.44	-0.00347	0.00161	0.06503	0.03656		261.44	0.00023	0.01259	0.10382	0.06656
261.64	-0.00141	-0.0003	0.06547	0.03598		261.64	0.00766	0.01054	0.10595	0.06949
261.84	-0.00484	0.00337	0.05854	0.03813		261.84	-0.00656	0.00317	0.09349	0.06567
262.04	-0.00772	6e-05	0.06164	0.03298		262.04	0.00545	0.01536	0.10077	0.06934
262.24	-0.01064	-0.00324	0.06326	0.03244		262.24	0.00016	0.00516	0.10075	0.06723
262.44	-0.00241	0.00597	0.06664	0.03766		262.44	0.00043	0.01065	0.10477	0.07038
262.64	0.0015	0.00393	0.06964	0.04079		262.64	0.00013	0.00518	0.09897	0.064
262.84	-0.00286	0.00426	0.06632	0.03714		262.84	0.00353	0.01582	0.10036	0.07103
263.04	-0.00283	0.00066	0.06843	0.03469		263.04	0.00023	0.00332	0.09862	0.06789
263.24	-0.00511	-0.00145	0.06246	0.03715		263.24	0.00036	0.00973	0.09902	0.06487
263.44	-0.00016	-0.00126	0.06645	0.0415		263.44	0.00136	0.00954	0.10028	0.07201
263.64	-0.00023	0.0059	0.071	0.04004		263.64	0.00147	0.01252	0.09951	0.06627
263.84	0.00767	0.01212	0.06862	0.04288		263.84	-0.0018	0.00492	0.0992	0.06569
264.04	-0.00468	0.00101	0.06519	0.03245		264.04	0.00213	0.00822	0.10184	0.06748
264.24	-0.00014	0.00689	0.07235	0.04046		264.24	-0.00011	0.00584	0.09873	0.06848
264.44	-0.00171	0.00484	0.07013	0.03713		264.44	-0.00335	0.00649	0.09819	0.07019
264.64	-0.00076	0.00457	0.06496	0.0365		264.64	-0.0012	0.00932	0.10374	0.07083
264.84	-0.00442	-0.00136	0.05992	0.03619		264.84	0.006	0.00735	0.10158	0.06934
265.04	-0.00375	0.00498	0.06767	0.03723		265.04	0.00141	0.00596	0.10163	0.06948
265.24	-0.00331	0.00321	0.068	0.03987		265.24	-0.00026	0.0126	0.10102	0.06867
265.44	-0.00489	-0.0012	0.06722	0.03746		265.44	0.00264	0.00732	0.10456	0.06957
265.64	-0.00399	0.00201	0.07027	0.03898		265.64	0.00022	0.00368	0.10328	0.06727
265.84	-0.0017	0.00322	0.06508	0.04097		265.84	-0.00635	0.00067	0.10087	0.06619
266.04	-0.00161	0.00468	0.06645	0.0388		266.04	-0.00074	0.00548	0.10395	0.06777
266.24	-0.0021	-0.00266	0.06359	0.03624		266.24	-0.00096	0.01136	0.09934	0.06893
266.44	-0.00449	0.00077	0.06694	0.04098		266.44	0.00263	0.01322	0.10553	0.07021
266.64	-0.00604	0.00226	0.06601	0.03436		266.64	0.00092	0.0072	0.10273	0.06667
266.84	-0.00391	0.00584	0.06509	0.03966		266.84	-0.00047	0.00918	0.10455	0.06835
267.04	-0.00301	0.00058	0.06642	0.03665		267.04	0.00662	0.00956	0.1045	0.06818
267.24	-0.00485	0.00045	0.06842	0.03845		267.24	-0.00024	0.00544	0.10343	0.06291
267.44	-0.0033	0.0028	0.06974	0.04233		267.44	0.00428	0.00679	0.10416	0.07271
267.64	-0.00167	0.00112	0.06636	0.03914		267.64	0.00704	0.01086	0.10538	0.07112
267.84	-0.00188	0.00365	0.06954	0.04002		267.84	-0.00131	0.0058	0.10331	0.06944
268.04	0.00483	0.00664	0.07497	0.04054		268.04	0.00287	0.00814	0.10438	0.06643
268.24	0.00335	0.00594	0.06951	0.03847		268.24	0.00354	0.00851	0.10538	0.06671
268.44	0.00216	0.00539	0.07072	0.03766		268.44	0.00214	0.00858	0.10158	0.06845
268.64	-6e-05	0.002	0.0722	0.04289		268.64	-0.00106	0.00309	0.10408	0.06458
268.84	-0.0007	0.00524	0.06942	0.03909		268.84	-0.00476	0.00345	0.10089	0.06756
269.04	-0.00133	-0.00148	0.06728	0.04254		269.04	0.00479	0.00486	0.10454	0.07175
269.24	-0.00282	0.00274	0.06441	0.0379		269.24	0.00168	0.01082	0.10456	0.07
269.44	-0.00435	0.0015	0.0681	0.04031		269.44	-0.00295	0.00606	0.10077	0.06833
269.64	-0.00459	0.00514	0.0705	0.04097		269.64	0.00158	0.00879	0.10983	0.0698
269.84	-0.00169	0.0065	0.06919	0.04439		269.84	0.00551	0.01318	0.10488	0.07173
270.04	-0.00606	0.0021	0.06774	0.03992		270.04	-0.00345	0.00555	0.10405	0.07118
270.24	0.00282	0.00328	0.06409	0.04018		270.24	0.00867	0.01009	0.10786	0.07456
270.44	-0.00838	-0.00313	0.062	0.03553		270.44	0.00335	0.00993	0.10547	0.06762
270.64	0.0021	0.00131	0.06973	0.04159		270.64	0.00151	0.00519	0.10414	0.06873
270.84	-0.00247	0.00427	0.06905	0.04209		270.84	0.00401	0.01092	0.10614	0.0742
271.04	-0.00788	-0.00061	0.06502	0.03698		271.04	0.00208	0.01166	0.10569	0.07256
271.24	-0.00664	-0.00024	0.06245	0.03889		271.24	0.00507	0.01181	0.10923	0.07429
271.44	-0.00699	-0.00195	0.07051	0.03587		271.44	0.00374	0.00851	0.10945	0.07103
271.64	-0.00129	0.00431	0.07025	0.04061		271.64	0.00015	0.00743	0.10424	0.06715
271.84	-0.00523	-0.00258	0.05929	0.03228		271.84	0.00111	0.00862	0.109	0.07451
272.04	-0.00122	0.00226	0.06478	0.03796		272.04	0.00321	0.00796	0.10826	0.07409
272.24	-0.00582	0.00306	0.06157	0.0383		272.24	0.00453	0.00849	0.10821	0.07323
272.44	-0.00323	-0.00022	0.06564	0.03816		272.44	0.00385	0.01015	0.10482	0.07129
272.64	-0.00123	0.0051	0.07173	0.04393		272.64	0.01051	0.01429	0.11482	0.07785
272.84	-0.00394	0.00643	0.06732	0.04005		272.84	0.00094	0.00834	0.10378	0.07039
273.04	-0.0031	0.00533	0.07129	0.03493		273.04	-0.00164	0.00405	0.09836	0.06718
273.24	-0.00241	0.00469	0.06884	0.03362		273.24	0.00058	0.00864	0.10818	0.06984
273.44	-0.00158	0.0059	0.06802	0.0403		273.44	-0.00318	0.0041	0.10278	0.06575
273.64	-0.00793	0.00106	0.06663	0.03306		273.64	-0.00146	0.00441	0.10064	0.069
273.84	-0.00085	0.00849	0.07373	0.042		273.84	0.00116	0.01123	0.10332	0.06856
274.04	-0.00366	0.00572	0.06758	0.03745		274.04	-0.00186	0.00744	0.10828	0.07165
274.24	-0.00857	-0.00287	0.06946	0.03655		274.24	0.00203	0.00526	0.10374	0.07213
274.44	-0.00236	0.00173	0.06972	0.03679		274.44	-0.00025	0.00961	0.10507	0.07713
274.64	-0.00182	0.00097	0.07008	0.0356		274.64	-0.00097	0.00397	0.10382	0.06608
274.84	-0.00412	-0.0008	0.0729	0.03735		274.84	-0.00081	0.0018	0.10658	0.07001
275.04	-0.00177	0.00681	0.07451	0.0419		275.04	-0.00045	0.00944	0.10653	0.07215
275.24	-0.00172	0.00531	0.07199	0.04204		275.24	-0.0019	0.00388	0.10238	0.06635
275.44	-0.00932	-0.00023	0.06797	0.04052		275.44	0.00077	0.01215	0.10878	0.07176
275.64	-0.00069	0.00021	0.07042	0.04083		275.64	-0.00118	0.00504	0.10849	0.07567
275.84	-0.00116	0.00153	0.0728	0.03825		275.84	0.00306	0.01209	0.1132	0.0753
276.04	-0.00854	-0.00033	0.0689	0.03475		276.04	0.00577	0.00797	0.10536	0.07284
276.24	-0.0031	-0.00377	0.07034	0.04176		276.24	0.00388	0.00351	0.10806	0.07378
276.44	0.00023	0.00649	0.0733	0.04213		276.44	0.00135	0.01098	0.10742	0.07198
276.64	-0.00278	0.00409	0.07053	0.03516		276.64	0.00168	0.00986	0.11023	0.07158
276.84	-0.00243	0.0003	0.07	0.04337		276.84	0.00097	0.0088	0.11052	0.07115
277.04	-0.00496	0.00107	0.0697	0.04226		277.04	0.00323	0.00961	0.11117	0.07329
277.24	-0.00666	0.00082	0.06787	0.03723		277.24	0.00185	0.00871	0.10616	0.0737
277.44	-0.00361	0.00572	0.06596	0.04012		277.44	0.00506	0.01043	0.11488	0.07714
277.64	0.00093	0.00186	0.07403	0.04368		277.64	-0.00133	0.00351	0.10956	0.07186
277.84	-0.00377	0.00075	0.07139	0.04213		277.84	-0.00091	0.00648	0.10534	0.06658
278.04	-0.00231	0.00584	0.06979	0.04131		278.04	-7e-05	0.00795	0.10232	0.06975
278.24	-0.00528	-0.00043	0.06685	0.03371		278.24	-0.00465	0.00194	0.10406	0.07393
278.44	-0.00694	-0.00038	0.07158	0.04055		278.44	0.00277	0.00907	0.1108	0.07194
278.64	-0.00778	-0.00154	0.06789	0.03749		278.64	0.00627	0.01163	0.11017	0.07687
278.84	-0.00377	0.00527	0.07429	0.04031		278.84	0.00661	0.01153	0.10903	0.07719
279.04	-0.00699	-0.00155	0.06802	0.03731		279.04	-0.00322	0.00995	0.10602	0.07058
279.24	-0.00456	0.00434	0.06948	0.04098		279.24	0.00127	0.00574	0.10557	0.07648
279.44	-0.00837	-0.00537	0.05786	0.03224		279.44	0.00373	0.00986	0.11179	0.07402
279.64	-0.00067	0.00702	0.07286	0.03883		279.64	0.00253	0.00666	0.1087	0.07443
279.84	-0.00228	0.00099	0.07078	0.04045		279.84	0.00061	0.00227	0.10377	0.07025
280.04	-0.00133	0.00471	0.07373	0.04587		280.04	0.00132	0.00671	0.11359	0.07276
280.24	-0.00248	0.0027	0.07231	0.04138		280.24	-0.00253	0.00421	0.10639	0.07181
280.44	-0.00306	0.00203	0.07259	0.04276		280.44	0.00499	0.00789	0.11502	0.0746
280.64	-0.00088	0.0008	0.07465	0.04		280.64	0.00436	0.0105	0.11382	0.07666
280.84	-0.00653	0.00129	0.07056	0.03656		280.84	0.00439	0.00791	0.10839	0.07576
281.04	-0.0025	0.00405	0.07276	0.04037		281.04	0.00398	0.00794	0.10971	0.07598
281.24	-0.00682	0.00206	0.06886	0.03936		281.24	-0.00337	0.00476	0.10595	0.06961
281.44	-0.00503	0.00059	0.07034	0.04175		281.44	0.00059	0.01023	0.11034	0.07675
281.64	-0.00194	0.00447	0.07021	0.04061		281.64	0.00398	0.00864	0.10755	0.07481
281.84	0.00029	0.00848	0.07306	0.04741		281.84	-0.00177	0.00676	0.10629	0.07221
282.04	-0.00331	-0.00305	0.06753	0.04128		282.04	0.00033	0.01025	0.1102	0.07524
282.24	0.00103	0.00518	0.07134	0.04121		282.24	-0.00344	0.00756	0.10789	0.07034
282.44	-0.00424	-0.0023	0.06651	0.03934		282.44	0.00041	0.00716	0.11126	0.0778
282.64	-0.00314	-0.00141	0.06649	0.03702		282.64	0.00261	0.00655	0.10849	0.07435
282.84	-0.00482	0.00326	0.07279	0.04125		282.84	0.00304	0.00907	0.11072	0.07709
283.04	-0.00094	0.00085	0.07726	0.0423		283.04	0.00173	0.0095	0.11077	0.07176
283.24	-0.00381	-0.00563	0.07027	0.03846		283.24	0.00032	0.00691	0.1116	0.07367
283.44	-0.00073	0.00061	0.07203	0.03839		283.44	0.00536	0.01595	0.11836	0.08334
283.64	-0.00822	-0.00171	0.06465	0.03558		283.64	0.00438	0.00789	0.11273	0.07307
283.84	-0.00538	0.00429	0.07101	0.04242		283.84	0.00188	0.01151	0.11606	0.07511
284.04	0.00096	0.00397	0.07379	0.04753		284.04	0.00067	0.00811	0.10878	0.07539
284.24	-0.00408	0.00163	0.07105	0.04094		284.24	-0.00192	0.01042	0.1062	0.07203
284.44	-0.0045	0.00209	0.07273	0.04068		284.44	0.00415	0.00472	0.11285	0.07463
284.64	-0.00696	0.00168	0.0731	0.04373		284.64	0.00122	0.00352	0.11062	0.07679
284.84	-0.00523	-0.0003	0.06833	0.03946		284.84	0.00049	0.00914	0.1145	0.07793
285.04	-0.00748	-0.00449	0.06633	0.03688		285.04	0.00172	0.0077	0.10852	0.07241
285.24	-0.00654	-0.00174	0.07196	0.03785		285.24	0.00257	0.00789	0.11141	0.07231
285.44	-0.00025	0.00191	0.07142	0.03615		285.44	0.00329	0.01033	0.11676	0.07532
285.64	-0.00649	0.00136	0.07241	0.04878		285.64	0.00285	0.00923	0.11239	0.07486
285.84	-0.00522	0.00097	0.07495	0.04077		285.84	0.00243	0.01141	0.11276	0.0772
286.04	-0.00497	-0.00275	0.06613	0.035		286.04	0.00166	0.00305	0.10815	0.07574
286.24	-0.00925	-0.00045	0.07118	0.03711		286.24	0.00191	0.00648	0.11632	0.07642
286.44	-0.0025	0.00034	0.07091	0.04225		286.44	0.00254	0.01097	0.11276	0.07737
286.64	-0.00462	0.00045	0.06832	0.03822		286.64	0.0005	0.00678	0.1084	0.07438
286.84	-0.00011	0.00535	0.0735	0.0443		286.84	0.00333	0.00927	0.11748	0.07754
287.04	-0.00558	-0.00022	0.06927	0.03958		287.04	0.00135	0.00855	0.11289	0.07466
287.24	-0.00619	-0.00375	0.06798	0.03685		287.24	0.00416	0.00506	0.11262	0.08007
287.44	-0.00258	0.00227	0.07195	0.04479		287.44	0.00437	0.01454	0.11415	0.07979
287.64	-0.00153	0.00227	0.07451	0.04662		287.64	-0.00305	0.00687	0.11371	0.07182
287.84	-0.00027	0.00449	0.07541	0.04189		287.84	-0.00066	0.00592	0.10941	0.07069
288.04	-0.00237	0.00217	0.07429	0.03723		288.04	-0.00528	0.00878	0.11396	0.07583
288.24	-0.00115	0.00061	0.07444	0.04864		288.24	0.00578	0.00847	0.11631	0.07702
288.44	-0.0039	0.00419	0.07881	0.04142		288.44	0.00302	0.00786	0.11548	0.07479
288.64	-0.00848	0.00111	0.07039	0.0405		288.64	0.00577	0.01371	0.11618	0.08027
288.84	-0.00514	0.00194	0.07055	0.04015		288.84	-0.00066	0.01028	0.11671	0.07695
289.04	-0.00919	-0.00197	0.07443	0.04108		289.04	0.00326	0.00534	0.11208	0.07676
289.24	-0.00374	0.00335	0.07596	0.04283		289.24	0.00506	0.01013	0.11815	0.07806
289.44	-0.00752	-0.00108	0.06938	0.04078		289.44	-0.00102	0.00982	0.11184	0.0767
289.64	-0.00493	0.00335	0.07249	0.04269		289.64	0.00039	0.00811	0.11386	0.08102
289.84	-0.00113	0.00093	0.07836	0.04553		289.84	0.0002	0.01009	0.11701	0.07717
290.04	-0.00524	0.00306	0.07223	0.03849		290.04	-0.00323	0.00405	0.11294	0.07509
290.24	-0.00334	-0.00024	0.07509	0.0438		290.24	-0.00216	0.00662	0.10931	0.07578
290.44	-0.0051	0.00193	0.07393	0.04051		290.44	0.00133	0.00723	0.11366	0.07789
290.64	-0.00297	0.00432	0.07362	0.04352		290.64	0.00069	0.00836	0.11225	0.07791
290.84	-0.00286	0.00014	0.07666	0.03607		290.84	-0.00122	0.0042	0.10953	0.07207
291.04	-0.00429	0.00143	0.07108	0.04135		291.04	-0.00363	0.00633	0.11451	0.07865
291.24	-0.00739	0.00303	0.07612	0.04535		291.24	0.00561	0.01205	0.11511	0.08142
291.44	-0.00651	0.00155	0.0755	0.04458		291.44	-0.00261	0.00809	0.11647	0.07794
291.64	0.001	0.00155	0.0767	0.04341		291.64	-0.00076	0.01017	0.11537	0.07389
291.84	-0.00069	0.00074	0.07498	0.04496		291.84	0.00285	0.00899	0.11525	0.07777
292.04	-0.00348	-0.00537	0.07186	0.04147		292.04	0.00247	0.00867	0.11458	0.08055
292.24	-0.00717	-0.0028	0.07163	0.03749		292.24	0.00492	0.01024	0.11854	0.0806
292.44	-0.00351	0.0004	0.07429	0.03804		292.44	0.00453	0.00291	0.11487	0.07861
292.64	-0.0004	0.00565	0.07758	0.04441		292.64	0.00039	0.00532	0.11311	0.0787
292.84	-0.0068	-0.00381	0.06946	0.04251		292.84	0.00258	0.00544	0.11633	0.07954
293.04	0.00208	0.00396	0.07717	0.04605		293.04	0.00476	0.01105	0.12069	0.08068
293.24	-0.00514	-0.0009	0.07611	0.04556		293.24	-0.00366	0.00577	0.11688	0.07816
293.44	-0.00157	0.00031	0.07547	0.04965		293.44	2e-05	0.00602	0.11712	0.0775
293.64	-0.00816	-0.00513	0.06899	0.03725		293.64	-0.00011	0.00998	0.11801	0.07967
293.84	-0.00758	-0.00141	0.07321	0.03798		293.84	0.00413	0.00949	0.11482	0.07627
294.04	-0.00052	-0.00085	0.07933	0.04557		294.04	0.00226	0.00877	0.12181	0.07892
294.24	-0.00302	0.00164	0.07477	0.04635		294.24	0.00034	0.00742	0.11249	0.07532
294.44	-0.00148	0.00368	0.0774	0.04728		294.44	0.00066	0.00895	0.11786	0.07647
294.64	-0.00832	-0.00076	0.07916	0.04286		294.64	-0.0042	0.00266	0.10901	0.07602
294.84	-0.00692	-0.0024	0.07152	0.04209		294.84	0.00088	0.00675	0.11528	0.07638
295.04	-0.0056	0.00329	0.073	0.04311		295.04	0.001	0.01053	0.11559	0.07973
295.24	-0.00535	-0.00166	0.07623	0.03993		295.24	0.00387	0.01016	0.12024	0.07881
295.44	-0.00115	0.00626	0.08004	0.04111		295.44	0.00437	0.00889	0.12083	0.07995
295.64	-0.00439	0.00149	0.07503	0.04421		295.64	0.00316	0.01182	0.1211	0.08512
295.84	-0.00309	0.002	0.0742	0.04491		295.84	0.00258	0.00737	0.11316	0.079
296.04	-0.00244	0.00332	0.07937	0.04421		296.04	-0.0028	0.01118	0.11782	0.07769
296.24	-0.00573	-0.00495	0.06995	0.04018		296.24	0.00237	0.01526	0.11896	0.07919
296.44	-0.00283	0.00422	0.07775	0.04481		296.44	-0.00033	0.00238	0.11616	0.07544
296.64	-0.00909	-0.00229	0.07656	0.04048		296.64	-0.00538	0.00914	0.11418	0.07906
296.84	0.00025	0.00079	0.07762	0.04607		296.84	0.00127	0.0081	0.12032	0.08238
297.04	-0.0005	0.0042	0.07991	0.05019		297.04	-0.00118	0.00928	0.11737	0.07957
297.24	-0.0049	0.00498	0.07742	0.04048		297.24	0.00144	0.00996	0.1168	0.08304
297.44	-0.00355	0.00136	0.07463	0.04459		297.44	-0.00036	0.00881	0.12034	0.07972
297.64	-0.00484	0.00287	0.07495	0.04292		297.64	-0.00498	0.00624	0.11503	0.07344
297.84	0.0017	0.00337	0.07994	0.04498		297.84	-0.0003	0.00802	0.11598	0.08053
298.04	-0.00133	-9e-05	0.07408	0.04517		298.04	0.00404	0.01361	0.12042	0.08353
298.24	-0.00243	0.00337	0.07431	0.039		298.24	0.00165	0.00925	0.12026	0.07877
298.44	-0.00588	0.00449	0.07881	0.04346		298.44	0.00458	0.00556	0.11338	0.07936
298.64	-0.00704	-0.00019	0.07291	0.04203		298.64	0.00206	0.00715	0.11917	0.08201
298.84	0.00113	0.00512	0.07649	0.04707		298.84	0.00333	0.01283	0.11704	0.08118
299.04	-0.00626	-0.00137	0.07657	0.03804		299.04	-0.00294	0.00629	0.11746	0.08087
299.24	-0.00627	0.00091	0.07516	0.03948		299.24	-3e-05	0.00233	0.11037	0.07681
299.44	-0.00882	0.00076	0.07373	0.04214		299.44	-0.00165	0.00945	0.12017	0.08072
299.64	-0.00426	0.00422	0.0745	0.04245		299.64	0.00042	0.00648	0.11689	0.08009
299.84	-0.00589	0.00042	0.07686	0.04264		299.84	0.00342	0.00731	0.12189	0.08322
300.04	-0.00072	0.00366	0.07872	0.0444		300.04	0.00021	0.00531	0.1171	0.07965
300.24	-0.00142	0.00825	0.08231	0.04678		300.24	0.00675	0.01223	0.12049	0.08558
300.44	-0.0052	0.00586	0.07903	0.04226		300.44	0.00055	0.00859	0.11892	0.08221
300.64	-0.00611	-0.0032	0.07448	0.04558		300.64	0.00175	0.00743	0.12071	0.08403
300.84	-0.0004	0.00301	0.08352	0.04668		300.84	0.00355	0.00782	0.12056	0.08206
301.04	-0.00193	0.00507	0.08357	0.04778		301.04	0.00012	0.01286	0.1203	0.08269
301.24	-0.00281	0.0004	0.07705	0.04491		301.24	-0.00218	0.00572	0.1144	0.08231
301.44	-0.00658	-0.00237	0.07347	0.04161		301.44	-0.00399	0.00775	0.11794	0.07941
301.64	0.00073	0.00559	0.07505	0.04734		301.64	0.00398	0.01188	0.12044	0.07929
301.84	-0.00252	0.00238	0.07575	0.04449		301.84	0.00511	0.00742	0.1216	0.08494
302.04	-0.00361	0.00029	0.07602	0.03998		302.04	0.00244	0.00621	0.11971	0.08426
302.24	-0.00537	-0.0035	0.07469	0.04217		302.24	0.00528	0.01047	0.11928	0.08275
302.44	-0.0009	0.00511	0.07879	0.04891		302.44	0.0031	0.01265	0.12415	0.08378
302.64	-0.00404	0.00399	0.08012	0.04572		302.64	0.00335	0.0096	0.12111	0.08359
302.84	-0.00404	0.0037	0.07653	0.04575		302.84	-0.00237	0.01102	0.11808	0.08539
303.04	-0.00819	0.00147	0.07911	0.04632		303.04	0.00234	0.00883	0.12314	0.08454
303.24	-0.00393	-0.00062	0.07513	0.04204		303.24	0.00294	0.01463	0.12152	0.08761
303.44	-0.00113	0.00329	0.07706	0.04298		303.44	-0.00016	0.01276	0.1197	0.08124
303.64	-0.0053	-0.00285	0.07692	0.04514		303.64	0.00153	0.00699	0.12131	0.0824
303.84	-0.00109	0.00605	0.08085	0.04888		303.84	0.00456	0.01054	0.12495	0.08385
304.04	-0.0116	-0.00121	0.07592	0.04193		304.04	0.00292	0.00875	0.12156	0.08542
304.24	-0.00229	0.0068	0.07923	0.05084		304.24	-0.00691	0.00315	0.11283	0.08012
304.44	-0.00331	0.00057	0.0783	0.04429		304.44	0.00074	0.00618	0.11962	0.07728
304.64	-0.00754	0.0017	0.07537	0.04363		304.64	-0.00155	0.00441	0.11585	0.07846
304.84	-0.00433	0.00233	0.07529	0.03939		304.84	-0.00261	0.00637	0.11886	0.07977
305.04	-0.00082	0.00182	0.07947	0.04454		305.04	0.00243	0.01007	0.12119	0.08366
305.24	-0.00114	0.002	0.07754	0.04535		305.24	0.00102	0.01222	0.12346	0.08299
305.44	-0.0011	0.00057	0.07874	0.04848		305.44	0.00661	0.01125	0.12483	0.08475
305.64	-0.00084	0.01059	0.08073	0.0485		305.64	-0.0027	0.00667	0.11932	0.07948
305.84	0.00305	0.00655	0.08142	0.04731		305.84	-0.00127	0.00396	0.12158	0.08022
306.04	-0.00122	0.00485	0.07898	0.04387		306.04	0.0046	0.00711	0.12221	0.08531
306.24	-0.00155	0.00399	0.08321	0.04445		306.24	0.00533	0.01387	0.11971	0.0865
306.44	0.00048	0.00597	0.08058	0.04848		306.44	-0.00189	0.00388	0.1168	0.07905
306.64	0.0003	0.00227	0.07977	0.04786		306.64	0.00012	0.01059	0.11879	0.08454
306.84	-0.00135	0.00088	0.08014	0.04903		306.84	0.00094	0.00562	0.12262	0.08425
307.04	-0.00713	0.0017	0.08365	0.04507		307.04	0.0055	0.00848	0.12472	0.08101
307.24	-0.009	-0.00035	0.07797	0.04314		307.24	0.00079	0.00633	0.12508	0.08216
307.44	-0.0031	0.00235	0.0848	0.04703		307.44	0.00342	0.01064	0.12373	0.08776
307.64	-0.00176	0.0009	0.08053	0.0482		307.64	-0.0018	0.00761	0.12124	0.08296
307.84	-0.00352	-0.00103	0.07638	0.04412		307.84	0.00234	0.00814	0.12292	0.08356
308.04	-0.00112	0.00484	0.08179	0.04925		308.04	-0.00224	0.00651	0.12449	0.08188
308.24	0.00266	0.00076	0.08254	0.04898		308.24	0.00128	0.00973	0.11931	0.082
308.44	-0.00025	0.00819	0.08504	0.0479		308.44	0.00376	0.00868	0.12502	0.0842
308.64	-0.00686	-0.00114	0.07353	0.04153		308.64	0.00357	0.01247	0.12504	0.0809
308.84	-0.00085	0.00685	0.08344	0.0448		308.84	-0.00038	0.0074	0.12637	0.08447
309.04	-0.00249	-0.0008	0.07948	0.04732		309.04	0.00013	0.00671	0.1257	0.08495
309.24	0.00247	0.00526	0.08617	0.05382		309.24	-0.00159	0.0099	0.1211	0.08238
309.44	-0.00839	-0.00212	0.08085	0.04596		309.44	0.00305	0.01081	0.12689	0.08699
309.64	-0.00514	0.00097	0.0779	0.04703		309.64	-0.00187	0.00557	0.1207	0.08475
309.84	-0.00635	0.00094	0.07972	0.04514		309.84	-0.00391	0.01189	0.12228	0.0875
310.04	-0.0047	-0.00186	0.08051	0.04846		310.04	-0.00108	0.0076	0.12375	0.08603
310.24	0.00063	0.00298	0.08171	0.04646		310.24	0.0007	0.01039	0.12484	0.08714
310.44	-0.00524	0.00413	0.07744	0.04592		310.44	0.00186	0.00636	0.12418	0.08495
310.64	0.00025	0.00753	0.08627	0.05094		310.64	0.00227	0.00388	0.12517	0.08276
310.84	-0.00456	-0.00071	0.07967	0.04801		310.84	0.00311	0.01302	0.12541	0.08574
311.04	-0.00822	-0.00065	0.07903	0.04104		311.04	0.00319	0.01296	0.12296	0.08641
311.24	-0.00554	0.00023	0.07663	0.04289		311.24	-0.0001	0.0097	0.12482	0.08711
311.44	-0.0051	-0.00259	0.07415	0.04146		311.44	0.00036	0.00765	0.123	0.08468
311.64	-0.00022	0.00461	0.08468	0.04776		311.64	0.00085	0.00508	0.12093	0.08305
311.84	-0.00221	0.00429	0.07966	0.04738		311.84	-0.00206	0.00072	0.11844	0.07902
312.04	-0.00326	0.00208	0.08394	0.04356		312.04	0.00514	0.01127	0.1273	0.08936
312.24	-0.00317	0.00284	0.08017	0.04629		312.24	0.00361	0.01033	0.12997	0.0877
312.44	-0.00255	0.0028	0.08221	0.04456		312.44	-0.00105	0.00805	0.12883	0.09077
312.64	-0.0086	-0.00149	0.07945	0.0439		312.64	-0.00341	0.00284	0.12292	0.08211
312.84	-0.00168	-0.00084	0.08178	0.04661		312.84	0.0028	0.00669	0.12097	0.08491
313.04	-0.00683	-0.00062	0.08035	0.04624		313.04	-0.00036	0.00587	0.12402	0.08287
313.24	-0.00285	0.00224	0.08241	0.05031		313.24	0.00105	0.00739	0.12793	0.08298
313.44	-0.00185	0.00043	0.07915	0.04637		313.44	-0.00569	0.00818	0.12162	0.08238
313.64	0.00222	-0.00073	0.08533	0.04538		313.64	0.00146	0.00841	0.12757	0.08709
313.84	-0.00596	0.00022	0.08143	0.0448		313.84	0.00185	0.00348	0.12346	0.08221
314.04	-0.00263	0.00282	0.08058	0.04706		314.04	-0.00039	0.00904	0.12367	0.08567
314.24	-0.00031	0.00448	0.08802	0.04996		314.24	0.00181	0.00915	0.12561	0.08878
314.44	-0.00628	-0.00139	0.07987	0.04914		314.44	0.00471	0.00802	0.12819	0.08521
314.64	-0.00058	0.00637	0.07939	0.04912		314.64	-0.00032	0.00839	0.13051	0.08766
314.84	-0.00288	0.0036	0.08474	0.04751		314.84	0.00033	0.00902	0.12257	0.08874
315.04	-0.00556	-0.00082	0.0843	0.04376		315.04	-0.00037	0.00392	0.12245	0.08547
315.24	-0.00585	-0.00032	0.08079	0.04433		315.24	-0.00089	0.00733	0.12421	0.0835
315.44	-0.0091	-0.00117	0.08234	0.04598		315.44	0.00424	0.00811	0.12798	0.08443
315.64	-0.00397	2e-05	0.08532	0.04905		315.64	0.00249	0.00627	0.12637	0.08685
315.84	-0.00754	0.00035	0.08015	0.05003		315.84	0.00193	0.00544	0.12577	0.08482
316.04	-0.00217	0.00362	0.08788	0.05122		316.04	-0.00279	0.00249	0.1237	0.08374
316.24	-0.00193	0.00026	0.08356	0.04562		316.24	0.00464	0.0124	0.12763	0.0914
316.44	-0.00281	0.0028	0.08944	0.05343		316.44	-0.00059	0.00828	0.12698	0.08486
316.64	-0.0084	-0.00624	0.07836	0.04194		316.64	-0.00341	0.00581	0.12591	0.08182
316.84	-0.00453	-0.00138	0.0804	0.04312		316.84	0.00117	0.00795	0.12691	0.08669
317.04	-0.00616	0.00131	0.08273	0.04871		317.04	-0.00098	0.0024	0.12559	0.08428
317.24	-0.00373	0.00136	0.08757	0.05111		317.24	0.00607	0.01018	0.12698	0.09048
317.44	-0.00915	-0.00309	0.07521	0.04179		317.44	0.00194	0.00868	0.1304	0.08745
317.64	-0.00265	0.00224	0.08004	0.04768		317.64	0.0021	0.0082	0.12798	0.08639
317.84	-0.00636	0.00112	0.08179	0.04294		317.84	0.0017	0.01325	0.13035	0.08942
318.04	-0.00433	0.00185	0.08214	0.04959		318.04	0.00309	0.01019	0.13086	0.09036
318.24	-0.00703	0.00543	0.08403	0.04669		318.24	0.0044	0.00799	0.12745	0.08926
318.44	-0.00649	-0.00083	0.08269	0.0457		318.44	0.00022	0.00685	0.1251	0.084
318.64	-0.00165	0.00128	0.08449	0.04999		318.64	-0.00205	0.00783	0.12569	0.08422
318.84	-0.00514	-0.00136	0.08389	0.04915		318.84	0.0026	0.00836	0.13086	0.08934
319.04	-0.00215	0.00726	0.08487	0.05159		319.04	0.00085	0.00794	0.12829	0.08879
319.24	-0.00353	0.00085	0.08455	0.0447		319.24	0.00115	0.0049	0.12724	0.08796
319.44	-0.00236	0.00453	0.08488	0.05098		319.44	-0.00385	0.00219	0.12614	0.08709
319.64	-0.00551	0.00221	0.08286	0.04826		319.64	0.0055	0.00798	0.13004	0.08897
319.84	-0.0035	0.00012	0.07777	0.04674		319.84	0.00163	0.00666	0.12455	0.08593
320.04	-0.0058	-0.0002	0.08359	0.04388		320.04	0.00024	0.00896	0.12846	0.08896
320.24	-0.00372	-0.00034	0.08267	0.04673		320.24	0.00169	0.00883	0.12653	0.08942
320.44	-0.00882	-0.0004	0.07919	0.04679		320.44	-0.0052	0.00248	0.12636	0.08441
320.64	-0.00054	-0.0021	0.08573	0.04893		320.64	0.00322	0.0076	0.1306	0.08658
320.84	-0.00409	0.00299	0.08832	0.05091		320.84	-0.00305	0.00268	0.12843	0.08406
321.04	-0.00355	-0.00106	0.07994	0.04934		321.04	0.00223	0.00163	0.12709	0.08664
321.24	-0.00511	-0.00168	0.08301	0.0499		321.24	-0.00251	0.00557	0.1243	0.08497
321.44	0.00197	0.01198	0.08894	0.04925		321.44	-0.00146	0.00812	0.1257	0.08406
321.64	-0.00463	0.00437	0.08689	0.04868		321.64	-0.00205	0.00878	0.13125	0.08965
321.84	-0.00695	-0.00205	0.08253	0.04518		321.84	-0.00173	0.00165	0.12641	0.08631
322.04	-0.00132	0.00133	0.086	0.05463		322.04	0.00241	0.00538	0.12707	0.08576
322.24	-0.00022	-0.00072	0.08825	0.04519		322.24	0.00171	0.01136	0.1311	0.09161
322.44	-0.00391	-0.00383	0.08263	0.04842		322.44	0.00296	0.00536	0.13426	0.09616
322.64	-0.00341	0.00504	0.08805	0.05222		322.64	0.00211	0.00654	0.13074	0.08884
322.84	-0.00398	-0.00042	0.08418	0.04498		322.84	-0.00115	0.00937	0.13155	0.09244
323.04	-0.00019	0.00017	0.08471	0.05222		323.04	0.00282	0.00521	0.13298	0.08629
323.24	0.00448	0.00815	0.08995	0.05511		323.24	0.00614	0.01006	0.13798	0.09173
323.44	-0.00205	0.00249	0.08324	0.04443		323.44	0.00116	0.01118	0.13113	0.09048
323.64	-0.00779	-0.0013	0.08263	0.04589		323.64	0.00543	0.01013	0.13462	0.08944
323.84	-0.00095	-0.00111	0.08361	0.04819		323.84	-0.00469	0.0064	0.12145	0.08164
324.04	-0.00724	-0.00032	0.08546	0.04937		324.04	-0.00042	0.00416	0.1257	0.0852
324.24	-0.0044	-0.00058	0.08511	0.05079		324.24	-0.00214	0.00758	0.12786	0.08454
324.44	-0.00526	-0.00389	0.08411	0.04965		324.44	-0.00043	0.00754	0.12847	0.08641
324.64	-0.00257	0.00167	0.08638	0.05423		324.64	-0.00251	0.00941	0.13036	0.08906
324.84	-0.00787	-0.00113	0.08279	0.04718		324.84	-0.00671	0.00812	0.129	0.08535
325.04	-0.00306	-0.00159	0.08751	0.04687		325.04	0.00784	0.01031	0.13994	0.09671
325.24	-0.00551	0.00514	0.08321	0.04955		325.24	-0.00638	0.00714	0.12754	0.08541
325.44	-0.00625	-0.00188	0.0811	0.04409		325.44	0.00251	0.01	0.13192	0.08947
325.64	-0.00454	0.00052	0.08578	0.05019		325.64	0.00489	0.00691	0.13356	0.09304
325.84	-0.01013	-0.00338	0.0824	0.045		325.84	0	0.00415	0.13107	0.0834
326.04	-0.0014	0.00406	0.0905	0.04898		326.04	0.00084	0.01003	0.13356	0.08693
326.24	2e-05	0.00317	0.09154	0.05353		326.24	-0.00113	0.0048	0.13236	0.08696
326.44	-0.00358	0.00591	0.08829	0.0523		326.44	0.00455	0.00758	0.1365	0.09007
326.64	-0.00766	0.00429	0.08326	0.04835		326.64	0.0064	0.01104	0.13617	0.09273
326.84	-0.00234	0.00498	0.08945	0.05028		326.84	0.00184	0.01214	0.13093	0.08917
327.04	-0.00543	-0.00125	0.08346	0.04924		327.04	0.00149	0.00853	0.13207	0.09148
327.24	-0.00418	-0.0001	0.08551	0.04801		327.24	0.00829	0.01512	0.1362	0.09677
327.44	-0.00181	0.00087	0.08495	0.05256		327.44	0.0007	0.00516	0.13058	0.08672
327.64	0.00056	0.00918	0.08527	0.05064		327.64	-0.00027	0.00376	0.12867	0.08719
327.84	-0.00524	0.00239	0.08699	0.05058		327.84	0.003	0.00987	0.1391	0.09242
328.04	-0.00371	0.00152	0.08335	0.04945		328.04	0.00651	0.00826	0.13707	0.09451
328.24	0.00085	0.00951	0.08641	0.05499		328.24	0.00314	0.01018	0.138	0.09532
328.44	-0.00217	0.00273	0.08976	0.05059		328.44	-4e-05	0.00942	0.13166	0.08744
328.64	-0.00988	-0.00188	0.08157	0.04676		328.64	-0.00084	0.00859	0.12875	0.08897
328.84	-0.00322	0.00235	0.08817	0.05106		328.84	0.00216	0.00869	0.13391	0.09079
329.04	-0.00218	-0.00217	0.08312	0.04996		329.04	0.00143	0.00665	0.1258	0.08795
329.24	-0.00798	0.00299	0.08102	0.04879		329.24	0.00462	0.00907	0.13409	0.09121
329.44	-0.00677	0.00202	0.08456	0.04485		329.44	0.00484	0.00591	0.13313	0.08825
329.64	-0.00534	-0.00031	0.08533	0.04884		329.64	0.00341	0.01231	0.13216	0.09334
329.84	-0.00226	0.00206	0.08406	0.05219		329.84	-0.00338	0.00632	0.1341	0.08866
330.04	-0.00557	-7e-05	0.08597	0.053		330.04	-0.00024	0.00646	0.13093	0.09304
330.24	-0.0013	0.00036	0.09024	0.05184		330.24	-0.00108	0.00682	0.13311	0.08791
330.44	0.0042	0.00867	0.08965	0.05185		330.44	-0.00331	0.00527	0.12796	0.08791
330.64	-0.00343	0.00066	0.08607	0.05351		330.64	-0.00176	0.00936	0.13452	0.08912
330.84	-0.0018	0.00498	0.09093	0.05195		330.84	-0.00081	0.01133	0.1316	0.0898
331.04	-0.00232	0.00325	0.08871	0.05399		331.04	-0.00446	0.00947	0.13217	0.08975
331.24	-0.00579	-0.00083	0.08543	0.05085		331.24	-0.0004	0.00913	0.12941	0.0909
331.44	-0.0053	0.00641	0.08597	0.05169		331.44	0.00224	0.00779	0.1357	0.08763
331.64	-0.00419	0.00481	0.08636	0.05388		331.64	0.0009	0.01137	0.12874	0.08694
331.84	-0.00344	0.00445	0.08866	0.04999		331.84	0.00064	0.00514	0.13351	0.09206
332.04	-0.00237	0.0027	0.09056	0.05475		332.04	-0.00367	0.00783	0.13189	0.09127
332.24	-0.0061	0.00024	0.08434	0.04888		332.24	0.00212	0.00815	0.13157	0.09444
332.44	0.00058	0.00365	0.09334	0.05165		332.44	0.00143	0.00957	0.13279	0.09291
332.64	-0.00568	0.00501	0.08374	0.05088		332.64	-0.00161	0.00442	0.13447	0.09049
332.84	-0.00992	-0.0046	0.08535	0.04588		332.84	-0.00104	0.00915	0.1321	0.08787
333.04	-0.00275	0.0015	0.08951	0.05179		333.04	-0.00317	0.01044	0.13134	0.08767
333.24	-0.00226	0.00531	0.08824	0.05616		333.24	0.00118	0.00509	0.13588	0.09163
333.44	-0.0065	-0.00444	0.08674	0.05307		333.44	0.00025	0.00687	0.13444	0.08952
333.64	-0.00163	0.0061	0.0909	0.05288		333.64	-0.00331	0.00839	0.12978	0.08514
333.84	-0.00521	-0.00401	0.08398	0.04908		333.84	0.0013	0.01526	0.13905	0.09497
334.04	-0.00557	0.00241	0.09014	0.05687		334.04	-0.00594	0.00635	0.13011	0.0922
334.24	-0.00531	-0.00174	0.09084	0.0509		334.24	0.00236	0.0087	0.13631	0.09252
334.44	-0.00984	-0.00292	0.08175	0.04761		334.44	0.0062	0.01391	0.14239	0.10081
334.64	-0.01142	0.00203	0.08547	0.0487		334.64	0.00288	0.00748	0.13426	0.08861
334.84	-0.00935	-0.00251	0.0866	0.04766		334.84	-0.00227	0.00497	0.1281	0.08819
335.04	-0.00682	-0.00347	0.08903	0.0467		335.04	0.00407	0.01097	0.13553	0.09241
335.24	-0.00234	0.00147	0.08608	0.05324		335.24	0.00327	0.00574	0.13181	0.09278
335.44	-0.00253	0.00326	0.08617	0.05333		335.44	-0.00107	0.00764	0.13194	0.09257
335.64	-0.00436	0.0014	0.08862	0.04808		335.64	0.00394	0.00698	0.1384	0.09416
335.84	-0.00607	-0.00346	0.08829	0.05382		335.84	0.00174	0.0058	0.13552	0.09039
336.04	-0.00573	0.00281	0.08458	0.04822		336.04	0.00295	0.00806	0.14193	0.09442
336.24	4e-05	0.00409	0.09217	0.05572		336.24	3e-05	0.01251	0.13753	0.09257
336.44	-0.00053	0.00048	0.09029	0.04931		336.44	0.00344	0.01101	0.13643	0.09364
336.64	-0.00721	0.0039	0.08871	0.05359		336.64	-7e-05	0.01111	0.13542	0.09261
336.84	0.00041	-0.00197	0.08992	0.05307		336.84	0.00214	0.00907	0.13999	0.09402
337.04	-0.00538	-0.00257	0.08628	0.04884		337.04	-0.00081	0.00378	0.13359	0.0928
337.24	-0.00424	-0.00019	0.08943	0.05196		337.24	0.0015	0.00753	0.136	0.09696
337.44	-0.00891	-0.00564	0.08621	0.04798		337.44	-0.00035	0.00758	0.1339	0.08725
337.64	0.0003	-0.00085	0.09286	0.05074		337.64	-0.00262	0.00888	0.13705	0.09374
337.84	-0.00366	0.00448	0.08982	0.05025		337.84	0.00148	0.0071	0.13556	0.09175
338.04	-0.00121	0.00868	0.09487	0.05762		338.04	-0.00399	0.00425	0.13113	0.09225
338.24	0.00107	0.00453	0.09067	0.05621		338.24	0.00015	0.01035	0.13742	0.09416
338.44	-0.00273	0.0033	0.0892	0.05257		338.44	0.00121	0.01113	0.13521	0.09332
338.64	-0.00684	-0.00179	0.08308	0.04933		338.64	0.00577	0.01431	0.14262	0.09171
338.84	5e-05	0.00405	0.09691	0.05842		338.84	-0.00271	0.00487	0.13569	0.09408
339.04	0.00027	0.00568	0.09024	0.05592		339.04	0.00054	0.00574	0.13297	0.09386
339.24	-0.00637	0.00281	0.09286	0.0539		339.24	-0.00173	0.01201	0.138	0.09088
339.44	-0.00621	-0.00412	0.08627	0.04917		339.44	-0.00382	-0.00033	0.13208	0.08907
339.64	0.00426	0.00729	0.09821	0.06087		339.64	0.00656	0.01259	0.13863	0.09289
339.84	-0.00131	-0.00208	0.09637	0.05463		339.84	0.00636	0.01374	0.14206	0.09904
340.04	-0.004	0.0006	0.08816	0.05282		340.04	0.00307	0.0101	0.13858	0.09659
340.24	-0.00233	0.00725	0.09041	0.05113		340.24	0.00291	0.00907	0.13573	0.09391
340.44	-0.00432	0.00431	0.08882	0.05262		340.44	-0.00212	0.00285	0.13296	0.09221
340.64	0.00214	0.00382	0.09372	0.05807		340.64	-0.00153	0.00769	0.13661	0.09359
340.84	-0.00407	0.00461	0.09235	0.05425		340.84	0.00432	0.01283	0.1405	0.09455
341.04	-0.00381	7e-05	0.09178	0.05022		341.04	0.00611	0.01029	0.13716	0.09224
341.24	-0.00495	0.00634	0.0922	0.05059		341.24	0.00267	0.0035	0.13924	0.09388
341.44	-0.00405	0.00383	0.09634	0.05564		341.44	0.00396	0.00545	0.13636	0.09293
341.64	-0.00817	0.00048	0.09558	0.05651		341.64	-0.00348	0.00376	0.13381	0.0883
341.84	-0.00658	-0.00468	0.09058	0.04991		341.84	-0.00092	0.00765	0.13774	0.09407
342.04	-0.0013	-0.00148	0.08717	0.05361		342.04	0.00535	0.01387	0.1402	0.09823
342.24	-0.00507	0.00177	0.09291	0.05515		342.24	-0.0051	0.00406	0.13478	0.09281
342.44	-0.00452	0.00073	0.0891	0.05433		342.44	0.00262	0.0121	0.13946	0.09829
342.64	-0.00264	-0.00226	0.08897	0.05296		342.64	-0.00263	0.01001	0.13838	0.09388
342.84	-0.00909	0.00305	0.08841	0.05186		342.84	0.00206	0.0083	0.13948	0.09797
343.04	0.0024	0.00414	0.09592	0.05481		343.04	-0.00084	0.00555	0.13622	0.09358
343.24	-0.00183	0.0032	0.08964	0.05661		343.24	0.00014	0.00818	0.1353	0.09383
343.44	-0.00638	0.00221	0.09337	0.05351		343.44	6e-05	0.01176	0.14149	0.09769
343.64	-0.00409	-0.00133	0.08903	0.0543		343.64	-0.00118	0.00798	0.13659	0.09399
343.84	-0.00483	-0.00329	0.08794	0.05117		343.84	0.00219	0.0081	0.13558	0.09577
344.04	-0.00229	-0.00087	0.0871	0.05393		344.04	0.00629	0.01259	0.1438	0.09749
344.24	-0.00433	-0.00127	0.09135	0.05554		344.24	0.00212	0.00973	0.14037	0.09829
344.44	-0.00642	-0.00389	0.09029	0.05		344.44	-0.0033	0.00474	0.13173	0.09074
344.64	0.00321	0.00365	0.0895	0.05116		344.64	0.00592	0.00973	0.13623	0.09758
344.84	-0.00269	0.00305	0.09335	0.05196		344.84	0.00137	0.01482	0.14256	0.09821
345.04	-0.00257	0.00249	0.09143	0.05757		345.04	0.00577	0.01047	0.14032	0.09465
345.24	-0.00508	0.00183	0.0919	0.05168		345.24	0.00032	0.00671	0.13976	0.09765
345.44	-0.00057	0.00604	0.0943	0.05253		345.44	-0.00413	0.0048	0.13819	0.09193
345.64	-0.00495	-0.00049	0.08806	0.05294		345.64	0.00146	0.01016	0.13829	0.09445
345.84	-0.00565	0.00209	0.09211	0.05142		345.84	0.00513	0.00903	0.14011	0.09713
346.04	-0.00515	-0.00268	0.08806	0.05075		346.04	-0.00044	0.00841	0.13797	0.09359
346.24	6e-05	0.00258	0.09031	0.05494		346.24	0.00055	0.00483	0.13614	0.09108
346.44	-0.00657	-0.00378	0.09093	0.04864		346.44	6e-05	0.00691	0.14212	0.09645
346.64	-0.00488	-0.0016	0.08804	0.05222		346.64	0.0017	0.00734	0.13861	0.09726
346.84	-0.00465	3e-05	0.08759	0.05221		346.84	0.00089	0.00787	0.13956	0.09595
347.04	-0.00013	0.00432	0.09719	0.05787		347.04	0.00324	0.00947	0.14329	0.10096
347.24	-0.00178	0.00237	0.09402	0.05607		347.24	0.00026	0.0076	0.13509	0.09002
347.44	-0.00349	0.00487	0.09309	0.05319		347.44	0.00215	0.00652	0.13761	0.09949
347.64	-0.00109	0.00198	0.09616	0.05543		347.64	0.00067	0.00909	0.1421	0.09754
347.84	-0.01155	-0.00395	0.08573	0.04555		347.84	0.00194	0.00504	0.14412	0.09608
348.04	-0.00586	0.00283	0.08881	0.04888		348.04	0.00186	0.00817	0.13871	0.09463
348.24	-0.00486	-0.00284	0.08984	0.05313		348.24	-0.00221	0.00888	0.13499	0.0927
348.44	-0.00497	-0.00013	0.09385	0.05396		348.44	0.00484	0.0114	0.14277	0.10086
348.64	-0.00066	0.00342	0.09514	0.05539		348.64	9e-05	0.00559	0.13835	0.0959
348.84	0.00123	0.0073	0.0963	0.05529		348.84	0.00396	0.00957	0.14121	0.09915
349.04	-0.00446	6e-05	0.0913	0.05201		349.04	-0.0002	0.00904	0.13849	0.10159
349.24	-0.0034	0.0027	0.09281	0.05814		349.24	0.00138	0.01139	0.14752	0.09546
349.44	-0.00919	-0.00187	0.08791	0.0485		349.44	-0.00067	0.00871	0.14375	0.09828
349.64	-0.00037	0.00746	0.09523	0.05635		349.64	0.0014	0.01138	0.14203	0.09817
349.84	-0.00627	-0.00517	0.092	0.05117		349.84	0.00294	0.01089	0.14148	0.09729
350.04	-0.00856	-0.00121	0.09341	0.0539		350.04	0.00246	0.01416	0.14026	0.09962
350.24	0.0011	0.00442	0.09404	0.04862		350.24	0.00234	0.00988	0.14002	0.0967
350.44	-0.00676	0.00564	0.09264	0.05361		350.44	0.0027	0.00486	0.14446	0.09736
350.64	-0.00326	0.00586	0.10029	0.05492		350.64	0.00089	0.01063	0.13924	0.09685
350.84	-0.00186	0.00072	0.09744	0.05489		350.84	-0.002	0.00779	0.14262	0.09665
351.04	-0.00038	0.00487	0.101	0.06021		351.04	0.00301	0.00823	0.1432	0.0954
351.24	0.00036	0.00487	0.0939	0.0577		351.24	0	0.0085	0.14334	0.09472
351.44	-0.00241	0.00162	0.0969	0.05711		351.44	0.00228	0.00864	0.13962	0.0962
351.64	-0.00274	0.00108	0.09437	0.05457		351.64	-0.00198	0.00751	0.14193	0.0945
351.84	-0.00149	0.00367	0.09642	0.05926		351.84	0.00139	0.00578	0.14169	0.10077
352.04	0.00143	0.00612	0.09498	0.05556		352.04	0.00236	0.01007	0.14637	0.1002
352.24	-0.00496	0.00307	0.09906	0.05385		352.24	0.0049	0.01315	0.14642	0.10391
352.44	-0.00092	0.00396	0.09426	0.06084		352.44	-0.00285	0.00613	0.13908	0.09175
352.64	-0.00382	-0.00221	0.09433	0.05184		352.64	0.00485	0.01099	0.14565	0.10014
352.84	-0.00886	5e-05	0.09114	0.05083		352.84	0.00324	0.0087	0.14245	0.09945
353.04	-0.01205	-0.00018	0.09037	0.05298		353.04	0.00474	0.0139	0.14732	0.09663
353.24	-0.00473	0.00085	0.09179	0.05683		353.24	-0.0053	0.00936	0.13973	0.09569
353.44	0.00425	0.00231	0.10291	0.05803		353.44	-0.00038	0.00688	0.14002	0.0949
353.64	-0.006	0.00578	0.09246	0.05446		353.64	0.00123	0.00957	0.14348	0.09786
353.84	-0.00653	-0.00206	0.09073	0.05594		353.84	-0.00056	0.00701	0.14152	0.09729
354.04	-0.00034	0.00053	0.09409	0.05522		354.04	0.00255	0.01105	0.14628	0.09779
354.24	-0.00192	0.00732	0.09856	0.05801		354.24	0.00066	0.00622	0.14194	0.09989
354.44	-0.00383	0.00357	0.09919	0.05525		354.44	0.00132	0.00455	0.1379	0.09258
354.64	-0.00801	0.00044	0.09304	0.05873		354.64	-0.00101	0.00515	0.14513	0.09666
354.84	-0.00572	-0.00222	0.09441	0.05308		354.84	0.00552	0.0122	0.14875	0.10199
355.04	-0.00364	0.00083	0.09215	0.05213		355.04	0.00634	0.00835	0.14484	0.10253
355.24	-0.00511	0.00065	0.09772	0.05582		355.24	0.00027	0.01117	0.14355	0.0998
355.44	-0.00796	0.00412	0.09676	0.05928		355.44	0.00428	0.01016	0.14865	0.09729
355.64	-0.00166	0.00273	0.09634	0.05643		355.64	0.00017	0.00753	0.14405	0.09993
355.84	-0.00542	0.00583	0.0965	0.05881		355.84	-0.00087	0.01162	0.14537	0.09806
356.04	-0.00429	0.00527	0.09705	0.05711		356.04	0.00107	0.00659	0.14828	0.09655
356.24	-0.00765	0.00258	0.09194	0.05115		356.24	0.00351	0.00741	0.14754	0.1004
356.44	-0.0025	0.00473	0.0998	0.05885		356.44	-0.00383	0.01199	0.14566	0.09768
356.64	-0.0054	-0.00456	0.09001	0.04795		356.64	0.00486	0.01052	0.1481	0.1004
356.84	-0.00613	-0.00128	0.09207	0.05501		356.84	0.00399	0.00797	0.14359	0.09963
357.04	-0.00597	0.0019	0.09345	0.05254		357.04	0.00279	0.00848	0.14343	0.09941
357.24	-0.00132	0.00181	0.0962	0.05824		357.24	0.00224	0.00651	0.1443	0.10403
357.44	-0.0001	0.0027	0.09568	0.05469		357.44	0.00033	0.00312	0.14177	0.09724
357.64	-0.004	-0.00242	0.09343	0.05563		357.64	0.00541	0.00599	0.14762	0.09785
357.84	-0.00749	-0.00022	0.09705	0.0543		357.84	0.00184	0.0115	0.14712	0.1028
358.04	-0.00149	-0.00055	0.09652	0.05189		358.04	-0.00148	0.009	0.14343	0.10257
358.24	-0.00326	-6e-05	0.09819	0.05659		358.24	0.00215	0.00711	0.14869	0.10215
358.44	-0.00318	-0.00091	0.09386	0.0546		358.44	0.0028	0.008	0.14654	0.10427
358.64	-0.00585	0.00185	0.09785	0.05748		358.64	0.00112	0.00577	0.14804	0.09884
358.84	-0.00437	0.0014	0.09815	0.05528		358.84	0.00315	0.01021	0.14802	0.10073
359.04	-0.00882	-0.00086	0.09379	0.0539		359.04	0.00743	0.01257	0.14833	0.10157
359.24	-0.00684	0.00351	0.09699	0.05299		359.24	-0.00095	0.00558	0.14328	0.09716
359.44	-0.00287	0.00489	0.09974	0.05464		359.44	0.00587	0.00654	0.15174	0.10278
359.64	-0.00686	-0.00161	0.09231	0.05395		359.64	-0.00182	0.00693	0.145	0.09755
359.84	-0.01059	-0.00332	0.08595	0.04905		359.84	0.0023	0.0098	0.14767	0.10201
360.04	-0.00896	-0.00085	0.09546	0.05602		360.04	0.00156	0.01028	0.1464	0.10327
360.24	-0.00305	0.00279	0.09644	0.05756		360.24	0.00106	0.00977	0.15063	0.10041
360.44	-0.00228	0.00345	0.10052	0.05767		360.44	-0.00118	0.00791	0.14672	0.10098
360.64	-0.00048	0.00589	0.10251	0.06052		360.64	0.00173	0.0029	0.14884	0.1022
360.84	-0.0075	-0.00343	0.08829	0.04947		360.84	-0.00183	0.00394	0.14866	0.0986
361.04	-0.00524	0.00015	0.09685	0.05882		361.04	0.0045	0.00911	0.14175	0.10266
361.24	-0.00199	-5e-05	0.09839	0.05137		361.24	0.00114	0.00758	0.14714	0.10072
361.44	-0.00705	0.00057	0.09808	0.0566		361.44	0.0003	0.00703	0.1494	0.10048
361.64	-0.00386	0.00061	0.10092	0.06158		361.64	0.0025	0.00845	0.14555	0.10131
361.84	-0.00673	0.00084	0.09418	0.05483		361.84	0.00313	0.00778	0.15038	0.09727
362.04	-0.00348	0.00041	0.09763	0.0556		362.04	0.00132	0.00756	0.14518	0.10057
362.24	-0.00278	-0.00082	0.09822	0.056		362.24	-0.0058	0.00608	0.14884	0.09856
362.44	-0.00606	0.00211	0.09903	0.0556		362.44	0.00264	0.00863	0.15348	0.10439
362.64	0.00152	0.00772	0.10441	0.05839		362.64	0.00466	0.01173	0.14927	0.1038
362.84	-0.00337	-0.00157	0.10073	0.05764		362.84	0.00224	0.01138	0.14928	0.10246
363.04	0.00048	0.0023	0.10074	0.06022		363.04	0.00329	0.0063	0.14871	0.10369
363.24	-0.0072	0.00224	0.0999	0.05829		363.24	-0.00235	0.00906	0.15601	0.10485
363.44	-0.00899	-0.00076	0.09505	0.05259		363.44	-0.0008	0.01032	0.14451	0.10072
363.64	-0.00322	0.00436	0.10042	0.0622		363.64	0.00394	0.00852	0.15182	0.1051
363.84	-0.00227	-0.00055	0.10018	0.05755		363.84	-0.00148	0.0065	0.14725	0.10233
364.04	-0.00601	-0.00248	0.09753	0.05687		364.04	0.0039	0.00533	0.14902	0.10335
364.24	-0.00842	-0.00121	0.09084	0.0532		364.24	0.00274	0.00823	0.14814	0.1057
364.44	-0.0016	-0.00033	0.09752	0.0603		364.44	-0.00176	0.00537	0.14883	0.10055
364.64	-0.00473	0.00523	0.09711	0.05419		364.64	0.00356	0.01161	0.15095	0.10617
364.84	-0.00654	-0.00115	0.09563	0.05685		364.84	0.00214	0.01127	0.14942	0.10727
365.04	-0.00642	0.00095	0.09483	0.05608		365.04	-0.00315	0.00514	0.145	0.10082
365.24	-0.00512	0.00189	0.09949	0.05718		365.24	-0.00125	0.0033	0.14756	0.09801
365.44	-0.0026	-0.00071	0.09756	0.05438		365.44	0.00262	0.01357	0.15188	0.10417
365.64	-0.00689	-0.00203	0.09532	0.0572		365.64	0.00185	0.00488	0.14693	0.10245
365.84	-0.00606	0.00048	0.09359	0.05944		365.84	-0.00117	0.00746	0.15075	0.1028
366.04	-0.00753	-0.00338	0.0972	0.06035		366.04	0.00381	0.00988	0.15033	0.10696
366.24	-0.0035	0.00082	0.09677	0.05191		366.24	0.00022	0.00896	0.14995	0.10349
366.44	0.00134	0.00224	0.10432	0.06403		366.44	0.00087	0.00571	0.15166	0.10609
366.64	-0.00431	-0.0006	0.09672	0.05653		366.64	-0.00176	0.00861	0.14726	0.10446
366.84	-0.0053	-0.00144	0.09566	0.05792		366.84	0.00412	0.00915	0.15269	0.10825
367.04	0.00212	0.00206	0.10155	0.06045		367.04	0.00261	0.01256	0.1512	0.10683
367.24	-0.00387	0.00019	0.09524	0.0611		367.24	0.00117	0.00758	0.15164	0.1039
367.44	-0.00264	0.0033	0.10112	0.05723		367.44	0.00175	0.01525	0.15347	0.10714
367.64	-0.00199	0.00812	0.0999	0.06193		367.64	0.00063	0.0074	0.15012	0.10201
367.84	-0.00348	-0.00333	0.09528	0.05709		367.84	-0.00232	0.00347	0.14411	0.09955
368.04	-0.00358	0.00108	0.09974	0.0584		368.04	0.00162	0.00944	0.1538	0.10473
368.24	-0.00424	0.00306	0.10176	0.06169		368.24	0.00404	0.00875	0.1482	0.10145
368.44	-0.00132	-0.00271	0.09698	0.06109		368.44	-0.00033	0.00806	0.15071	0.10127
368.64	-0.00681	-0.0048	0.10027	0.05686		368.64	-0.0007	0.00202	0.14999	0.10444
368.84	-0.00218	0.00055	0.10249	0.06365		368.84	-0.00213	0.00441	0.14666	0.09968
369.04	-0.00833	-0.00103	0.10153	0.05735		369.04	0.00233	0.00919	0.14889	0.10223
369.24	-0.00238	-0.00299	0.09657	0.05787		369.24	0.0046	0.01119	0.15429	0.10573
369.44	-0.00704	-0.00182	0.09626	0.05828		369.44	0.00674	0.01122	0.15729	0.10959
369.64	-0.00236	0.00381	0.10092	0.06171		369.64	-0.00419	0.00432	0.14762	0.0993
369.84	-0.01064	-0.00149	0.09573	0.05484		369.84	0.00093	0.01213	0.15144	0.10675
370.04	-0.0077	-0.00015	0.09845	0.0534		370.04	0.00124	0.00251	0.14756	0.10145
370.24	0.00027	0.00228	0.10041	0.06008		370.24	0.00901	0.01339	0.15364	0.10913
370.44	-0.00088	0.00448	0.10539	0.06014		370.44	0.00266	0.0141	0.15729	0.10875
370.64	0.00359	0.00811	0.1004	0.05988		370.64	0.00132	0.00775	0.14953	0.10248
370.84	-0.0068	-0.00244	0.09905	0.05909		370.84	-0.00115	0.00409	0.14816	0.1031
371.04	-0.0064	0.00466	0.10561	0.06196		371.04	0.00091	0.00981	0.15101	0.10437
371.24	-0.00984	-0.00027	0.09701	0.05322		371.24	0.00145	0.00719	0.1477	0.10093
371.44	-0.00933	-0.00176	0.09707	0.05583		371.44	-0.00141	0.00764	0.15099	0.09899
371.64	-0.0033	-0.00207	0.09554	0.05991		371.64	0.00448	0.00747	0.15782	0.10553
371.84	-0.00571	-0.00086	0.09849	0.05658		371.84	0.00301	0.01084	0.15051	0.10398
372.04	-0.00444	-0.00067	0.09548	0.05427		372.04	-0.00343	0.00789	0.15206	0.10206
372.24	-0.01087	-0.00665	0.09174	0.05391		372.24	0.00119	0.00672	0.15016	0.10305
372.44	0.00076	0.00448	0.10521	0.06334		372.44	0.00309	0.00602	0.15235	0.10655
372.64	-0.00286	0.0029	0.10017	0.05673		372.64	0.00099	0.00527	0.15553	0.10351
372.84	-0.00546	0.0027	0.09965	0.05745		372.84	0.00098	0.00943	0.15419	0.1058
373.04	-0.00299	0.00374	0.09961	0.05975		373.04	-0.00155	0.00611	0.14691	0.10332
373.24	-0.00114	0.00514	0.10131	0.06206		373.24	0.00091	0.00795	0.15223	0.10492
373.44	-0.00634	0.00252	0.10287	0.05878		373.44	0.00223	0.00495	0.15404	0.10629
373.64	-0.00051	0.00732	0.10596	0.06212		373.64	0.00099	0.0085	0.15343	0.10408
373.84	-0.00376	0.00519	0.10682	0.05923		373.84	-0.00181	0.00875	0.14755	0.10432
374.04	-0.0047	0.00284	0.10162	0.05643		374.04	0.00709	0.01322	0.15847	0.1117
374.24	-0.00812	-0.00706	0.09998	0.05621		374.24	-0.00125	0.00702	0.15376	0.10492
374.44	-0.00647	0.00229	0.09685	0.05491		374.44	-0.00263	0.00478	0.14785	0.10373
374.64	-0.00687	0.00127	0.09897	0.05643		374.64	4e-05	0.0115	0.15266	0.10748
374.84	-0.00498	0.00395	0.10075	0.06031		374.84	0.00015	0.00382	0.15173	0.10558
375.04	-0.00894	-0.00093	0.10011	0.05357		375.04	0.00053	0.00295	0.14944	0.10676
375.24	-0.00871	0.00212	0.09968	0.06096		375.24	0.00158	0.00634	0.15141	0.1047
375.44	-0.0033	-0.00264	0.10267	0.06198		375.44	-0.00551	0.00225	0.14654	0.10023
375.64	-0.00508	-0.00207	0.1031	0.05427		375.64	0.00225	0.00493	0.15299	0.10868
375.84	-0.00153	0.00016	0.10441	0.05998		375.84	-0.00178	0.00568	0.15142	0.09908
376.04	-0.00493	-0.00174	0.10296	0.05704		376.04	0.00132	0.00922	0.14846	0.10411
376.24	-0.00468	0.00419	0.10649	0.06093		376.24	0.00158	0.00609	0.15416	0.10622
376.44	-0.00354	0.00106	0.10047	0.05613		376.44	0.00746	0.0061	0.15541	0.10721
376.64	-0.0095	-0.00393	0.0974	0.05235		376.64	0.00201	0.01178	0.15542	0.11036
376.84	-0.00574	0.0006	0.10228	0.05224		376.84	0.00091	0.00197	0.14853	0.10172
377.04	-0.00645	0.00096	0.10208	0.05945		377.04	-0.00025	0.00861	0.15246	0.10623
377.24	-0.00495	0.00179	0.10478	0.05693		377.24	0.00048	0.00826	0.15611	0.10821
377.44	-0.00377	0.00355	0.1035	0.05945		377.44	0.00409	0.00782	0.15377	0.10842
377.64	-0.00475	-0.001	0.10145	0.06177		377.64	0.00048	0.0107	0.15813	0.10506
377.84	-0.00304	0.00139	0.10305	0.06221		377.84	0.0005	0.0024	0.14953	0.10251
378.04	-0.00529	0.00078	0.10171	0.06148		378.04	0.00153	0.00418	0.15329	0.10704
378.24	0.00052	0.00218	0.10637	0.0646		378.24	0.00175	0.0088	0.15281	0.10692
378.44	-0.01009	0.00102	0.10242	0.05998		378.44	0.0032	0.00941	0.15543	0.11244
378.64	-0.00267	-0.00056	0.09887	0.05631		378.64	0.00419	0.00835	0.15663	0.11091
378.84	-0.00586	0.00125	0.09986	0.0603		378.84	-0.00392	0.00483	0.14917	0.10669
379.04	-0.00825	-0.00455	0.10344	0.05599		379.04	0.00412	0.00543	0.15176	0.10883
379.24	-0.00685	0.0004	0.10299	0.05591		379.24	0.00134	0.00641	0.15792	0.10538
379.44	-0.00446	0.001	0.10123	0.05982		379.44	-0.00585	0.00599	0.14889	0.10599
379.64	-0.00968	-0.00457	0.09907	0.05914		379.64	0.00497	0.01104	0.15723	0.11111
379.84	-0.00638	0.00175	0.10229	0.06074		379.84	0.00069	0.0079	0.15497	0.10805
380.04	-0.00935	-0.00176	0.10145	0.05856		380.04	0.00204	0.01044	0.15635	0.10386
380.24	-0.01211	0.00046	0.10412	0.05962		380.24	0.00167	0.0061	0.15066	0.10498
380.44	-0.00065	0.0036	0.10305	0.06303		380.44	-0.00356	0.00817	0.15381	0.10589
380.64	-0.00458	-0.00113	0.10489	0.05632		380.64	0.00252	0.0127	0.15919	0.10592
380.84	-0.00396	0.00354	0.10744	0.06289		380.84	0.00321	0.01254	0.15875	0.10879
381.04	-0.00575	-0.00268	0.09954	0.05781		381.04	0.0002	0.00984	0.15356	0.10363
381.24	-0.00092	0.00743	0.10557	0.0626		381.24	0.00467	0.00661	0.15706	0.10945
381.44	0.00032	0.01097	0.1064	0.06257		381.44	-0.00245	0.00345	0.1529	0.10542
381.64	-0.0017	0.00414	0.10448	0.06369		381.64	-0.00284	0.00928	0.15218	0.1026
381.84	-0.00939	0.00019	0.09828	0.05613		381.84	0.00292	0.00645	0.15784	0.11001
382.04	-0.00148	0.00498	0.10496	0.06801		382.04	0.00137	0.00709	0.15797	0.10803
382.24	-0.00577	-0.00584	0.10201	0.06209		382.24	-0.00101	0.00154	0.15345	0.10208
382.44	-0.00318	0.00321	0.1064	0.0663		382.44	-0.00102	0.00665	0.15925	0.10571
382.64	-0.00166	0.00718	0.10825	0.06496		382.64	0.00123	0.00627	0.1498	0.10825
382.84	-0.00134	0.00333	0.1041	0.06422		382.84	0.00622	0.01239	0.15837	0.11351
383.04	-0.00501	0.00152	0.10573	0.06267		383.04	-0.00025	0.00541	0.15689	0.10947
383.24	-0.00825	0.00447	0.09996	0.0609		383.24	0.00148	0.00495	0.1537	0.10816
383.44	-0.00125	0.00487	0.10511	0.06268		383.44	0.00207	0.01228	0.1591	0.10973
383.64	-0.00158	0.00447	0.10602	0.0637		383.64	0.00444	0.00506	0.1591	0.10901
383.84	-0.00714	-0.00134	0.09893	0.0583		383.84	0.00426	0.01121	0.15681	0.11291
384.04	-0.00359	0.00406	0.10404	0.06479		384.04	-0.00289	0.00685	0.15305	0.10838
384.24	0.00336	0.00875	0.11054	0.06701		384.24	0.00176	0.0098	0.16133	0.11265
384.44	-0.00363	0.00386	0.10532	0.06224		384.44	0.00171	0.00759	0.15843	0.10458
384.64	-0.00707	-0.0015	0.10265	0.06078		384.64	-0.00324	0.00519	0.15151	0.10267
384.84	-0.00414	-0.00043	0.10343	0.06321		384.84	-0.00262	0.00581	0.161	0.10974
385.04	-0.00552	0.00362	0.10363	0.06013		385.04	-0.00021	0.01123	0.15625	0.10376
385.24	-0.00603	-0.00194	0.10327	0.06142		385.24	0.0038	0.01133	0.1598	0.11257
385.44	-0.00866	-0.00183	0.1065	0.06032		385.44	-0.00053	0.00448	0.15448	0.1058
385.64	-0.00263	0.00127	0.1052	0.06158		385.64	0.00152	0.00842	0.15851	0.10616
385.84	-0.00303	0.00383	0.10825	0.0594		385.84	-0.00129	0.00525	0.15622	0.10724
386.04	-0.00752	0.00094	0.1047	0.06087		386.04	-0.00053	0.00729	0.15431	0.10546
386.24	0.0006	0.00658	0.10778	0.06562		386.24	-0.0002	0.01275	0.15993	0.11532
386.44	-0.00294	0.0035	0.10731	0.06305		386.44	0.00615	0.01025	0.16451	0.10961
386.64	-0.00558	-0.00051	0.10344	0.05404		386.64	0.00576	0.01386	0.16364	0.11485
386.84	-0.00442	-0.00414	0.10077	0.0604		386.84	0.0034	0.01548	0.16246	0.11257
387.04	-0.00641	0.00082	0.10724	0.06326		387.04	0.00218	0.00854	0.15773	0.10602
387.24	-0.00014	0.00657	0.11251	0.07016		387.24	-0.00021	0.01267	0.15701	0.11055
387.44	-0.00382	0.00576	0.10855	0.06439		387.44	0.00306	0.00562	0.161	0.10947
387.64	-0.00881	-0.00224	0.10313	0.05461		387.64	0.0019	0.00778	0.157	0.10986
387.84	-0.00464	0.00589	0.1071	0.06509		387.84	-0.00434	0.00527	0.15669	0.10507
388.04	-0.00234	0.00549	0.11074	0.06431		388.04	0.00094	0.00543	0.15691	0.11039
388.24	-0.00436	0.00474	0.10902	0.06666		388.24	0.0047	0.01107	0.16038	0.11037
388.44	-0.00522	-0.00298	0.10568	0.06074		388.44	-0.0001	0.00489	0.16337	0.1073
388.64	-0.00103	0.00168	0.1065	0.06883		388.64	0.00035	0.01028	0.15649	0.10656
388.84	-0.00326	0.00205	0.10666	0.06366		388.84	-0.00107	0.00899	0.15489	0.1072
389.04	-0.00546	0.00294	0.10912	0.0671		389.04	0.00341	0.01134	0.15954	0.10944
389.24	-0.00425	0.00183	0.10563	0.06351		389.24	-0.00591	0.0017	0.15439	0.10766
389.44	-0.00321	-0.00239	0.10611	0.0611		389.44	-0.0017	0.0022	0.16074	0.10694
389.64	0.00019	0.00465	0.10904	0.06306		389.64	-0.00064	0.00859	0.15774	0.10646
389.84	-0.00185	-0.00128	0.1085	0.06673		389.84	-0.00237	0.00704	0.16219	0.10574
390.04	0.00118	0.00383	0.11443	0.06461		390.04	-0.00072	0.00491	0.15463	0.11016
390.24	0.00422	0.00569	0.11401	0.06916		390.24	-0.00199	0.00653	0.16069	0.1115
390.44	-0.00264	0.00119	0.10772	0.06259		390.44	-0.0012	0.00798	0.15647	0.10994
390.64	-0.00024	0.00349	0.11419	0.06545		390.64	0.00344	0.00766	0.15861	0.11113
390.84	-0.00239	0.00037	0.10801	0.06457		390.84	0.00118	0.00724	0.15721	0.10596
391.04	-0.00516	-0.00045	0.10668	0.0613		391.04	0.00067	0.00528	0.15683	0.10886
391.24	0.00053	0.00101	0.11108	0.06855		391.24	0.00404	0.00805	0.16475	0.11504
391.44	-0.00773	0.0007	0.10668	0.05637		391.44	0.00448	0.01149	0.16018	0.11254
391.64	6e-05	0.00242	0.10891	0.06295		391.64	-0.00021	0.00818	0.15835	0.11252
391.84	-0.00303	0.00379	0.10908	0.06522		391.84	-0.0042	0.00649	0.16198	0.10802
392.04	-0.00639	0.00293	0.10572	0.0557		392.04	-0.00298	0.00952	0.15744	0.1091
392.24	-0.00391	-0.00061	0.10613	0.06409		392.24	0.00202	0.00636	0.16022	0.11306
392.44	-0.00501	0.00193	0.1077	0.06244		392.44	0	0.00704	0.15809	0.11076
392.64	-0.0095	-0.003	0.10391	0.05644		392.64	0.00552	0.01462	0.16523	0.11466
392.84	-0.00524	0.00015	0.10552	0.06209		392.84	0.00486	0.01086	0.16264	0.11276
393.04	-0.00383	-0.00244	0.10554	0.06084		393.04	-0.00123	0.00785	0.15696	0.11231
393.24	-0.00557	0.00498	0.10866	0.06185		393.24	0.00528	0.00959	0.16188	0.11237
393.44	-0.00417	0.00281	0.10401	0.06368		393.44	-0.00207	0.00808	0.16113	0.11056
393.64	0.00105	0.00743	0.11509	0.07049		393.64	0.00723	0.00908	0.1664	0.11848
393.84	-0.00331	0.00115	0.10628	0.06047		393.84	0.00186	0.00918	0.16131	0.11285
394.04	-0.008	0.00202	0.10889	0.06633		394.04	0.00305	0.00888	0.16306	0.11341
394.24	-0.00774	0.00394	0.10589	0.05973		394.24	0.00349	0.00471	0.16099	0.10823
394.44	-0.00253	0.00567	0.10775	0.06318		394.44	0.00247	0.00455	0.16367	0.11281
394.64	-0.00176	0.00209	0.11123	0.06905		394.64	0.00136	0.0134	0.16348	0.11307
394.84	-0.00128	0.00062	0.10636	0.06529		394.84	0.00023	0.00581	0.16374	0.11393
395.04	-0.00111	0.00441	0.10628	0.06574		395.04	0.00069	0.00657	0.1607	0.10934
395.24	-0.0027	0.0015	0.10934	0.06224		395.24	0.0014	0.00841	0.15944	0.11608
395.44	-0.00351	0.00523	0.1121	0.06334		395.44	0.0005	0.0027	0.15054	0.10786
395.64	-0.00421	0.00179	0.11056	0.06111		395.64	0.00321	0.00689	0.16358	0.11567
395.84	-0.00906	0.00217	0.11096	0.06334		395.84	0.00246	0.00644	0.16653	0.11381
396.04	-0.00104	0.0067	0.11081	0.06345		396.04	-0.00367	0.00623	0.1608	0.1064
396.24	-0.00328	0.00075	0.10848	0.06294		396.24	-0.00472	0.00421	0.15837	0.11218
396.44	0.00159	0.0056	0.11399	0.06871		396.44	0.00419	0.00545	0.16164	0.11709
396.64	-0.00441	0.00233	0.10507	0.0645		396.64	6e-05	0.00821	0.16141	0.11137
396.84	-0.00699	0.00068	0.10844	0.06317		396.84	-6e-05	0.0069	0.15878	0.11253
397.04	-0.00184	0.00517	0.1117	0.06707		397.04	0.00256	0.00925	0.1629	0.11114
397.24	-0.00733	0.00402	0.10903	0.06221		397.24	-0.00129	0.00257	0.15916	0.10974
397.44	-0.00721	-0.00089	0.10419	0.05879		397.44	-0.00175	0.00354	0.15897	0.11004
397.64	-0.00315	0.0056	0.10495	0.06164		397.64	0.00023	0.00851	0.16225	0.10895
397.84	-0.00131	0.00194	0.11112	0.06512		397.84	0.00308	0.00783	0.16486	0.11351
398.04	-0.00439	-0.00159	0.11112	0.06112		398.04	0.00136	0.00496	0.15875	0.11244
398.24	-0.0034	0.00348	0.11249	0.0631		398.24	0.00566	0.00956	0.16625	0.11268
398.44	-0.00652	-0.0057	0.10457	0.06241		398.44	-0.00087	0.00744	0.16799	0.12074
398.64	-0.00709	0.00146	0.10797	0.06103		398.64	-0.00107	0.00402	0.16049	0.11349
398.84	-0.00335	0.00295	0.11316	0.06677		398.84	0.00647	0.01403	0.16734	0.11486
399.04	-0.00093	0.0042	0.1113	0.06901		399.04	0.0007	0.01193	0.16598	0.11417
399.24	-0.00473	0.00462	0.11405	0.06489		399.24	0.00047	0.00994	0.16469	0.10881
399.44	-0.00111	0.00294	0.11255	0.06915		399.44	-0.00099	0.00637	0.16348	0.11363
399.64	-0.00466	0.00151	0.11148	0.06257		399.64	0.00553	0.01208	0.17035	0.11227
399.84	-0.00416	-0.00221	0.1075	0.06041		399.84	0.00581	0.00939	0.16853	0.1159
400.04	-0.0007	0.00615	0.10827	0.0672		400.04	0.00114	0.00797	0.16494	0.11283
400.24	-0.00613	-0.00227	0.11011	0.06454		400.24	0.00301	0.016	0.16884	0.11605
400.44	-0.00541	0.00293	0.11071	0.07066		400.44	-0.00075	0.00858	0.16017	0.10972
400.64	-0.00533	-0.0033	0.10456	0.06043		400.64	0.00406	0.00521	0.16244	0.11587
400.84	-0.00724	0.0014	0.11052	0.06409		400.84	-0.00051	0.00799	0.16385	0.11048
401.04	-0.00453	0.0012	0.10931	0.06536		401.04	-0.00158	0.00495	0.16253	0.11149
401.24	-0.00259	0.00088	0.11319	0.06848		401.24	0.00345	0.01159	0.16928	0.11513
401.44	-0.00479	-0.00169	0.10584	0.06444		401.44	0.00045	0.00514	0.16419	0.11295
401.64	-0.00214	0.00239	0.11103	0.06631		401.64	0.00158	0.00925	0.15958	0.11315
401.84	-0.00719	0.00044	0.1074	0.06552		401.84	-0.00038	0.00775	0.16511	0.11588
402.04	-0.00584	-0.00198	0.11438	0.06244		402.04	0.00152	0.00944	0.1664	0.11558
402.24	-0.00849	-0.00678	0.10833	0.05418		402.24	0.00046	0.00573	0.16232	0.11703
402.44	-0.00524	0.00021	0.10886	0.06147		402.44	0.00148	0.00653	0.16123	0.11428
402.64	-0.00695	-0.00351	0.10707	0.05978		402.64	-0.00267	0.00118	0.15909	0.10966
402.84	-0.00623	0.00344	0.11487	0.07095		402.84	-0.00053	0.00836	0.16498	0.11243
403.04	0.00141	0.00748	0.12005	0.0706		403.04	0.00093	0.00393	0.16171	0.11004
403.24	-0.00609	-0.00246	0.11055	0.06525		403.24	0.00162	0.00674	0.16103	0.11272
403.44	-0.00821	0.00115	0.10835	0.06579		403.44	0.00295	0.00448	0.16946	0.11566
403.64	0.00074	0.00794	0.11466	0.0674		403.64	-0.00396	0.0009	0.16178	0.11191
403.84	-0.00448	0.00129	0.10948	0.06676		403.84	0.00076	0.00721	0.16558	0.11158
404.04	-0.00684	0.0025	0.11064	0.0682		404.04	-0.00094	0.00168	0.15608	0.10935
404.24	-0.00585	-0.00013	0.11048	0.06798		404.24	-0.00453	0.00649	0.16093	0.10938
404.44	-0.00375	-0.0019	0.10824	0.06419		404.44	0.00368	0.01038	0.17243	0.1209
404.64	-0.0016	0.00193	0.11244	0.0688		404.64	0.00203	0.00581	0.16974	0.11462
404.84	-0.00278	0.0039	0.11072	0.06807		404.84	-0.00089	0.00478	0.16352	0.11045
405.04	-0.00933	0.00012	0.10594	0.06094		405.04	0.00346	0.00617	0.16695	0.11506
405.24	0.00015	0.0072	0.11682	0.0703		405.24	0.00135	0.00989	0.16589	0.11646
405.44	-0.00319	0.00178	0.11403	0.06783		405.44	0.00348	0.01023	0.16956	0.11462
405.64	-0.00599	0.00193	0.11282	0.06262		405.64	0.00066	0.00874	0.16606	0.1193
405.84	-0.00792	0.00308	0.11365	0.0666		405.84	-0.00286	0.00655	0.16294	0.11149
406.04	-0.00458	0.00708	0.11737	0.06644		406.04	0.00136	0.00698	0.16672	0.11382
406.24	-0.00838	-0.00109	0.11167	0.05918		406.24	-0.00052	0.00048	0.16405	0.11242
406.44	-0.00118	0.00511	0.11772	0.07237		406.44	6e-05	0.00381	0.16616	0.11364
406.64	-0.00588	0.00098	0.10852	0.06791		406.64	-0.00193	0.00567	0.16656	0.11367
406.84	-0.00521	0.0028	0.1118	0.0671		406.84	0.01011	0.01505	0.17113	0.12257
407.04	-0.00616	0.0039	0.11224	0.06844		407.04	0.00181	0.01145	0.16049	0.11147
407.24	-0.00187	0.00298	0.11198	0.06847		407.24	0.00206	0.00512	0.16443	0.11573
407.44	-0.00756	0.0017	0.11893	0.06674		407.44	0.00193	0.00724	0.16892	0.11827
407.64	-0.00522	-0.001	0.11102	0.06584		407.64	0.00266	0.00939	0.16738	0.11301
407.84	-0.00708	-0.00154	0.11356	0.0642		407.84	0.00166	0.00589	0.17014	0.12151
408.04	-0.00168	0.00126	0.11285	0.07214		408.04	-0.00285	0.00643	0.16706	0.11471
408.24	0.00077	0.00705	0.11792	0.07055		408.24	0.00354	0.00926	0.16844	0.1195
408.44	-0.00287	0.00592	0.11894	0.06521		408.44	0.00246	0.00909	0.16966	0.12042
408.64	-0.00462	0.00047	0.10917	0.0654		408.64	0.00634	0.00941	0.17075	0.1203
408.84	-0.00655	0.00055	0.11213	0.06857		408.84	-0.00334	0.00991	0.16729	0.11615
409.04	-0.00086	0.00507	0.11367	0.06676		409.04	0.00251	0.00674	0.16776	0.11724
409.24	-0.00195	0.00839	0.11839	0.06711		409.24	0.00763	0.009	0.1717	0.11645
409.44	0.00367	0.00599	0.1134	0.07132		409.44	0.00302	0.00475	0.16909	0.11611
409.64	-0.00468	0.00512	0.11631	0.0649		409.64	0.00058	0.00313	0.16598	0.12051
409.84	-0.00078	0.00218	0.11519	0.06643		409.84	-0.00433	-0.00041	0.15961	0.10796
410.04	-0.00926	-0.00383	0.11221	0.06264		410.04	0.00529	0.0104	0.16882	0.12168
410.24	-0.00478	0.00197	0.1129	0.06445		410.24	0.00571	0.01184	0.17225	0.11843
410.44	-0.00559	0.00543	0.11317	0.06774		410.44	-0.00243	0.00512	0.15918	0.11077
410.64	-0.00583	-0.00316	0.1126	0.06401		410.64	0.00142	0.00361	0.16917	0.11377
410.84	-0.00256	0.00025	0.11671	0.06633		410.84	0.00516	0.01542	0.17041	0.11778
411.04	-0.00606	0.00091	0.11427	0.06644		411.04	-0.00237	0.00301	0.16575	0.11301
411.24	0.00114	0.00201	0.1152	0.07379		411.24	0.00081	0.01321	0.16837	0.1166
411.44	-0.00434	-0.00037	0.10496	0.06412		411.44	-0.00086	0.00318	0.167	0.11536
411.64	-0.00201	0.00026	0.11269	0.06616		411.64	0.00348	0.00978	0.16738	0.12179
411.84	-0.00292	0.0054	0.11359	0.06722		411.84	-0.00153	0.00067	0.16458	0.11562
412.04	-0.00198	0.00262	0.11295	0.06991		412.04	-0.00121	0.00389	0.16835	0.11401
412.24	-0.00698	-0.00302	0.11136	0.06112		412.24	0.0028	0.01108	0.16913	0.12011
412.44	-9e-05	0.0059	0.11579	0.0703		412.44	0.00514	0.00767	0.17175	0.1176
412.64	-0.00539	-0.00096	0.11009	0.06583		412.64	-0.0003	0.0051	0.16532	0.1132
412.84	-0.00432	-0.00254	0.10996	0.07125		412.84	0.00036	0.0068	0.16818	0.11572
413.04	-0.00435	0.00052	0.11095	0.06777		413.04	0.00827	0.01747	0.17325	0.11931
413.24	-0.0027	0.00434	0.11423	0.0653		413.24	0.00013	0.01036	0.1718	0.11889
413.44	-0.00409	0.00168	0.11637	0.06641		413.44	0.0001	0.00705	0.17001	0.11489
413.64	-0.00632	-0.0005	0.11347	0.06745		413.64	0.0021	0.00809	0.16959	0.11505
413.84	-0.00764	0.00292	0.11337	0.06721		413.84	0.00247	0.00671	0.17075	0.11826
414.04	-0.00662	0.00269	0.11452	0.06705		414.04	-0.00845	0.00058	0.16483	0.10678
414.24	-0.00167	0.00107	0.11869	0.07026		414.24	-0.00473	0.00806	0.1736	0.11927
414.44	0.00145	0.00344	0.1209	0.07028		414.44	-0.00199	0.00806	0.16718	0.11479
414.64	-0.00129	0.00796	0.11749	0.07336		414.64	0.00173	0.01498	0.17205	0.12143
414.84	0.00099	0.0046	0.12565	0.07228		414.84	0.00433	0.01281	0.1758	0.12081
415.04	-0.00194	0.0027	0.11795	0.07069		415.04	0.00487	0.00834	0.16447	0.11235
415.24	-0.00138	-0.00067	0.11312	0.06934		415.24	-0.00341	0.00646	0.17156	0.11997
415.44	-0.00492	-0.0018	0.11245	0.06661		415.44	0.00352	0.01298	0.17726	0.12203
415.64	-0.00316	0.00655	0.11346	0.06749		415.64	-0.00124	0.01109	0.17188	0.12288
415.84	-0.00205	-0.00195	0.11121	0.06776		415.84	0.006	0.01276	0.17642	0.12582
416.04	-0.0044	0.00156	0.11858	0.0691		416.04	0.0093	0.00959	0.17915	0.1257
416.24	0.00199	0.00569	0.11983	0.07101		416.24	0.00326	0.00921	0.17504	0.11904
416.44	-0.00326	0.00114	0.11358	0.07242		416.44	-0.00099	0.00681	0.16955	0.11846
416.64	-0.00555	0.00084	0.11741	0.06876		416.64	0.00094	0.0099	0.1727	0.12237
416.84	0.00209	0.0035	0.12292	0.06927		416.84	-0.00071	0.00613	0.1709	0.11859
417.04	-0.00703	0.00258	0.11122	0.06902		417.04	0.00451	0.00861	0.17324	0.11651
417.24	-0.00548	-0.0015	0.11165	0.06349		417.24	0.00277	0.00955	0.17465	0.12236
417.44	-0.00393	0.00123	0.11276	0.0655		417.44	-1e-05	0.0069	0.17281	0.11674
417.64	-0.00316	-0.00298	0.11435	0.07082		417.64	0.00925	0.01271	0.17738	0.1298
417.84	-0.01114	0.00042	0.11502	0.06511		417.84	0.00159	0.00953	0.17216	0.12123
418.04	-0.00772	-0.00016	0.11614	0.06859		418.04	0.00049	0.00686	0.1733	0.11963
418.24	-0.00344	0.004	0.1187	0.07632		418.24	-0.0047	0.00241	0.16424	0.11697
418.44	-0.00176	0.00162	0.11359	0.06945		418.44	0.00312	0.01368	0.17468	0.12254
418.64	-0.00326	0.00328	0.1132	0.06669		418.64	-0.00171	0.00309	0.16672	0.11279
418.84	-0.00251	0.00547	0.12038	0.07021		418.84	0.00402	0.01106	0.17661	0.12037
419.04	-0.00453	-0.00063	0.11476	0.06676		419.04	0.00272	0.01189	0.1728	0.1218
419.24	-0.00872	-0.00167	0.11099	0.06189		419.24	-0.0005	0.00686	0.1708	0.11791
419.44	-0.00247	0.00385	0.11815	0.07249		419.44	0.00394	0.0088	0.17627	0.12203
419.64	-0.00442	0.00364	0.11935	0.06769		419.64	0.00106	0.00471	0.17101	0.11534
419.84	-0.00414	0.00475	0.11972	0.07214		419.84	0.00216	0.00718	0.17387	0.12185
420.04	-0.01274	0.00191	0.11381	0.06399		420.04	-0.0016	0.00306	0.16631	0.11619
420.24	-0.0011	0.00132	0.11673	0.07056		420.24	0.00248	0.00728	0.17665	0.11998
420.44	-0.00591	-0.00099	0.11126	0.06677		420.44	0.00063	0.00689	0.17119	0.12104
420.64	-0.00356	0.00088	0.1169	0.07055		420.64	0.00057	0.0066	0.17441	0.11943
420.84	-0.00429	0.00435	0.12175	0.07241		420.84	0.00269	0.00741	0.176	0.11987
421.04	-0.00752	-0.00214	0.11499	0.06891		421.04	0.00532	0.00815	0.17469	0.12369
421.24	-0.0077	0.00124	0.11468	0.06429		421.24	0.00018	0.00302	0.17081	0.11591
421.44	-0.0066	-0.00339	0.11299	0.0661		421.44	0.00598	0.00965	0.17436	0.12005
421.64	-0.00767	-0.00379	0.1145	0.06764		421.64	0.00201	0.0113	0.17673	0.11982
421.84	-0.00084	0.00485	0.11701	0.06957		421.84	-0.00647	0.00418	0.17158	0.11833
422.04	-0.00468	-0.00021	0.12127	0.06903		422.04	0.00143	0.01042	0.1758	0.12715
422.24	-0.00132	0.00278	0.11634	0.06915		422.24	-0.00036	0.00724	0.17084	0.11897
422.44	-0.00149	0.00232	0.1191	0.06894		422.44	0.00575	0.00937	0.17373	0.12381
422.64	-0.00614	-0.00027	0.11886	0.07222		422.64	0.00512	0.00997	0.17839	0.11785
422.84	-0.00525	-0.00053	0.11312	0.06477		422.84	0.0051	0.01088	0.1738	0.12329
423.04	-0.0049	-0.00258	0.11285	0.06801		423.04	0.00191	0.00804	0.1782	0.12163
423.24	-0.00395	0.00501	0.11376	0.06923		423.24	0.0036	0.01123	0.17348	0.1221
423.44	-0.00772	-0.00139	0.11773	0.07039		423.44	0.00382	0.0097	0.17354	0.1217
423.64	0.00016	0.00345	0.12227	0.07231		423.64	0.00189	0.00954	0.17366	0.1195
423.84	-0.00605	0.00476	0.11615	0.07078		423.84	0.00107	0.00753	0.1729	0.12078
424.04	-0.00895	0.00013	0.12012	0.06782		424.04	0.00186	0.00736	0.17611	0.12367
424.24	-0.00096	0.00051	0.11942	0.06881		424.24	0.00697	0.01143	0.17689	0.12428
424.44	-0.00511	0.00412	0.1176	0.07211		424.44	-0.00091	0.00818	0.17976	0.11886
424.64	-0.00486	0.00132	0.1186	0.07292		424.64	0.00182	0.006	0.1778	0.12082
424.84	-0.00247	-0.00281	0.11912	0.07097		424.84	-0.00074	0.00197	0.17222	0.1144
425.04	-0.01182	-0.00314	0.11289	0.06543		425.04	0.00153	0.00875	0.17475	0.1236
425.24	-0.01376	-0.00502	0.11368	0.06852		425.24	-0.00475	0.00776	0.17364	0.11956
425.44	-0.00941	-0.00366	0.11867	0.06919		425.44	-0.00374	0.0052	0.16945	0.11451
425.64	-0.00574	0.00073	0.1194	0.06862		425.64	-0.00092	0.00277	0.17336	0.11811
425.84	-0.00435	0.00075	0.11593	0.07325		425.84	-0.00376	0.00603	0.16883	0.11754
426.04	-0.00543	9e-05	0.12073	0.07423		426.04	0.00092	0.00936	0.17697	0.11892
426.24	-0.00015	0.00161	0.12459	0.07243		426.24	0.00134	0.00869	0.1728	0.11911
426.44	-0.00656	-0.00227	0.11636	0.0697		426.44	0.00567	0.01422	0.17901	0.12391
426.64	-0.00596	-0.00014	0.11906	0.07035		426.64	0.00293	0.00675	0.17235	0.12657
426.84	-0.00184	0.00335	0.11851	0.0756		426.84	0.00236	0.00715	0.17378	0.12345
427.04	-0.00296	0.00095	0.1222	0.06978		427.04	0.00207	0.01059	0.17516	0.1201
427.24	-0.00857	-0.00426	0.11372	0.06391		427.24	-0.00059	0.00421	0.17482	0.11914
427.44	-0.00887	-0.00335	0.1158	0.06768		427.44	0.00073	0.00547	0.1766	0.12476
427.64	-0.00495	-0.00235	0.1183	0.07166		427.64	0.00634	0.0055	0.17453	0.1226
427.84	-0.00569	-0.00091	0.11806	0.06961		427.84	0.00145	0.0045	0.17639	0.12278
428.04	-0.00423	-0.00039	0.12078	0.06669		428.04	0.0002	0.00059	0.17387	0.12134
428.24	-0.00293	0.00236	0.11601	0.068		428.24	0.00436	0.00975	0.1832	0.12355
428.44	-0.00155	0.00165	0.12316	0.07239		428.44	0.00296	0.00713	0.1752	0.11927
428.64	-0.00021	0.0032	0.12585	0.07125		428.64	-0.00064	0.0055	0.17229	0.11767
428.84	-0.00529	0.00187	0.11759	0.07003		428.84	0.00526	0.01169	0.18071	0.12695
429.04	-0.00434	0.00274	0.11907	0.07426		429.04	0.00407	0.01041	0.17878	0.12578
429.24	-0.01268	-0.00267	0.11387	0.06282		429.24	-0.00049	0.00965	0.17429	0.11691
429.44	-0.00051	0.00303	0.12062	0.07568		429.44	0.00467	0.00999	0.1771	0.128
429.64	-0.00144	0.00386	0.12239	0.06976		429.64	0.00376	0.00597	0.17701	0.1264
429.84	-0.00523	0.0002	0.11542	0.06737		429.84	0.00645	0.01072	0.17606	0.12436
430.04	-0.00577	7e-05	0.1189	0.07286		430.04	-0.00028	0.00766	0.17832	0.1224
430.24	-0.0014	0.00107	0.11901	0.0726		430.24	0.00415	0.00695	0.17869	0.12733
430.44	-0.00689	-0.00304	0.11691	0.06595		430.44	0.00354	0.00656	0.17612	0.12229
430.64	-0.0016	0.00099	0.12255	0.07221		430.64	0.00144	0.00493	0.17475	0.1228
430.84	-0.01259	0.00183	0.11704	0.06218		430.84	0.00639	0.01314	0.18397	0.12799
431.04	-0.00433	0.00109	0.11977	0.06991		431.04	-0.0008	0.00792	0.17764	0.1242
431.24	-0.0023	0.00257	0.12081	0.07392		431.24	0.00338	0.0123	0.18057	0.12308
431.44	-0.00693	-0.00053	0.12276	0.07034		431.44	0.00218	0.00865	0.17819	0.1257
431.64	-0.00875	-0.00316	0.11612	0.06758		431.64	0.00333	0.00947	0.17991	0.12284
431.84	-0.00202	0.00167	0.11526	0.0703		431.84	0.00206	0.00265	0.17465	0.12437
432.04	-0.00563	0.00243	0.12029	0.06995		432.04	0.00558	0.00785	0.18599	0.12736
432.24	-0.00842	0.00471	0.11895	0.07044		432.24	0.00199	0.00308	0.18079	0.1246
432.44	-0.0025	-0.00092	0.1203	0.07239		432.44	-0.00305	0.00549	0.17804	0.12473
432.64	-0.00588	-0.00321	0.11876	0.06933		432.64	0.00136	0.00793	0.17483	0.12696
432.84	-0.00225	0.00038	0.12632	0.07549		432.84	-0.00177	0.00834	0.17958	0.12432
433.04	-0.00277	0.00409	0.11972	0.07072		433.04	0.00216	0.01195	0.1811	0.12484
433.24	-0.00663	0.00095	0.12074	0.07055		433.24	-0.00171	0.00847	0.1773	0.11862
433.44	-0.00304	0.00231	0.12066	0.06914		433.44	0.0025	0.00935	0.17895	0.12305
433.64	-0.00724	0.00049	0.11771	0.06987		433.64	0.00419	0.0097	0.18136	0.1276
433.84	-0.002	0.00466	0.12484	0.06937		433.84	0.0041	0.01112	0.18407	0.12571
434.04	3e-05	0.00682	0.12426	0.07495		434.04	-0.0053	0.00363	0.17414	0.12052
434.24	-0.00093	0.0055	0.12201	0.07438		434.24	0.00276	0.00738	0.17817	0.12402
434.44	-0.00755	-0.00126	0.11793	0.06972		434.44	0.00451	0.01366	0.17833	0.1235
434.64	-0.00222	0.00511	0.12786	0.07376		434.64	0.00453	0.0079	0.18048	0.12368
434.84	-0.00771	0.00093	0.12152	0.07007		434.84	0.00778	0.01539	0.18341	0.12833
435.04	-0.00312	0.00018	0.121	0.07573		435.04	0.00222	0.00704	0.17753	0.12407
435.24	-0.00624	-0.00192	0.12006	0.07317		435.24	-0.00121	0.00814	0.17809	0.12944
435.44	-0.01068	-0.00335	0.11669	0.06571		435.44	0.00454	0.01096	0.18195	0.12926
435.64	-0.00145	0.00214	0.12176	0.07504		435.64	-0.0048	0.00356	0.17243	0.11789
435.84	-0.00658	-0.00149	0.11834	0.06551		435.84	0.00413	0.0104	0.18107	0.12612
436.04	0.00202	-0.00058	0.12526	0.07203		436.04	0.0022	0.01403	0.18577	0.12809
436.24	-0.0003	0.00744	0.12733	0.07385		436.24	0.0013	0.00651	0.17892	0.12703
436.44	-0.00373	2e-05	0.12236	0.07384		436.44	0.00256	0.01191	0.17877	0.12798
436.64	-0.00491	-0.00373	0.12027	0.07088		436.64	0.00302	0.00331	0.17789	0.1236
436.84	-0.00602	-0.00353	0.12012	0.06739		436.84	0.00403	0.00986	0.18288	0.12861
437.04	-0.0033	0.00404	0.11858	0.07315		437.04	-0.00174	0.00471	0.17751	0.12104
437.24	0.00066	0.00508	0.12266	0.07706		437.24	0.00222	0.00816	0.17633	0.12283
437.44	-0.00564	-0.0008	0.11888	0.07392		437.44	0.00108	0.00984	0.18029	0.12638
437.64	-0.00725	-0.00326	0.11713	0.0681		437.64	0.00265	0.00868	0.18286	0.13152
437.84	-0.00349	-0.00106	0.12107	0.0728		437.84	0.00411	0.01135	0.18485	0.13322
438.04	0.00275	0.00582	0.12614	0.07562		438.04	0.00242	0.00764	0.17913	0.12713
438.24	-0.00571	-0.00042	0.12303	0.07358		438.24	0.00628	0.00383	0.18114	0.1277
438.44	-0.00571	0.00325	0.12111	0.07088		438.44	0.001	0.00892	0.18056	0.12405
438.64	-0.00697	-0.00243	0.12255	0.0717		438.64	0.00415	0.00712	0.18018	0.12638
438.84	-0.00817	-0.00205	0.11864	0.07182		438.84	0.00075	0.00988	0.18236	0.12606
439.04	-0.00967	0.00473	0.11914	0.06915		439.04	0.00247	0.00814	0.18046	0.12648
439.24	-0.00623	-0.00263	0.11326	0.06548		439.24	0.00348	0.01098	0.17878	0.12669
439.44	-0.0033	0.00209	0.12385	0.07153		439.44	-0.00219	0.00901	0.17847	0.12467
439.64	-0.00553	0.00072	0.11897	0.07169		439.64	0.00391	0.00054	0.17941	0.12234
439.84	-0.00281	0.00487	0.11878	0.07089		439.84	-0.0007	0.00797	0.18211	0.12455
440.04	-0.00488	0.00481	0.12513	0.07494		440.04	0.00024	0.00359	0.18003	0.12391
440.24	0.00061	0.00459	0.13159	0.0753		440.24	0.00229	0.00726	0.18339	0.13017
440.44	-0.00309	0.00122	0.12194	0.07548		440.44	-0.00248	0.00754	0.17937	0.12459
440.64	-0.00611	-0.0002	0.12172	0.07386		440.64	-0.00016	0.00891	0.18605	0.13089
440.84	-0.00274	0.00589	0.12026	0.07286		440.84	0.00029	0.01073	0.18191	0.12874
441.04	-0.00277	0.00556	0.12504	0.07858		441.04	0.0033	0.01039	0.1864	0.13255
441.24	-0.00909	-0.00299	0.12025	0.06955		441.24	0.00146	0.00604	0.18712	0.12862
441.44	-0.00578	-0.00045	0.12299	0.07439		441.44	0.00402	0.01126	0.1833	0.12928
441.64	-0.00532	0.00314	0.1203	0.07237		441.64	-0.00388	0.01111	0.17855	0.12359
441.84	-0.00049	0.00626	0.12783	0.08125		441.84	0.00215	0.00915	0.18282	0.13129
442.04	-0.00633	-0.00337	0.12187	0.07114		442.04	0.00324	0.00965	0.18471	0.12857
442.24	-0.004	-0.00276	0.11974	0.07325		442.24	0.00653	0.00451	0.1874	0.12836
442.44	-0.0059	0.00448	0.12191	0.07894		442.44	0.00172	0.00726	0.18378	0.13012
442.64	-0.00346	-0.00226	0.12187	0.07185		442.64	-0.00033	0.00791	0.17976	0.12442
442.84	-0.00639	-0.002	0.1204	0.07192		442.84	0.00091	0.00762	0.18144	0.12551
443.04	-0.00013	0.00034	0.12	0.07695		443.04	0.00012	0.00541	0.17983	0.12516
443.24	-0.00823	-0.00479	0.12098	0.06957		443.24	0.00436	0.00843	0.18178	0.12753
443.44	-0.00253	0.0003	0.12137	0.07644		443.44	-0.00069	0.00482	0.18252	0.12232
443.64	-0.00549	-0.0016	0.12115	0.07116		443.64	0.00405	0.00966	0.18315	0.12847
443.84	-0.00428	-0.00026	0.1232	0.07292		443.84	0.00142	0.01064	0.18608	0.12803
444.04	-0.00952	-0.00369	0.12198	0.07351		444.04	-0.0024	0.00916	0.18348	0.12583
444.24	-0.00729	0.00094	0.11922	0.07598		444.24	-0.00217	0.00512	0.18037	0.12313
444.44	-0.0032	-0.00087	0.12145	0.07236		444.44	0.00459	0.0083	0.18638	0.12897
444.64	-0.00231	-0.00239	0.1227	0.07292		444.64	0.00066	0.00681	0.1851	0.12975
444.84	-0.00114	0.00282	0.12232	0.07712		444.84	-0.00108	0.00482	0.18448	0.12414
445.04	-0.00289	0.00209	0.12407	0.07008		445.04	0.00282	0.00351	0.18277	0.1255
445.24	-0.00211	-0.00136	0.12056	0.07355		445.24	0.00129	0.00891	0.18235	0.13063
445.44	-5e-05	0.00519	0.12575	0.0759		445.44	-0.00484	-0.00093	0.18479	0.12733
445.64	-0.00173	0.00427	0.13016	0.0776		445.64	0.00056	0.01069	0.1823	0.12761
445.84	-0.00013	0.00313	0.1246	0.07366		445.84	-0.00109	0.00751	0.18424	0.12005
446.04	-0.00124	0.00123	0.12653	0.07247		446.04	-0.00081	0.00813	0.18055	0.12649
446.24	-0.01054	-0.00351	0.12288	0.075		446.24	-0.00034	0.01086	0.18574	0.12879
446.44	0.00153	0.00687	0.1295	0.07565		446.44	-0.00168	0.00921	0.18319	0.12774
446.64	-0.00534	-0.00281	0.1239	0.07201		446.64	-0.00332	0.00739	0.18374	0.12395
446.84	-0.00901	0.00383	0.12547	0.07572		446.84	0.00058	0.00535	0.18686	0.12838
447.04	-0.00504	0.00115	0.12373	0.07576		447.04	0.00433	0.00946	0.18898	0.13391
447.24	-0.00635	0.00211	0.12093	0.074		447.24	-0.00149	0.00388	0.18319	0.12519
447.44	-0.00194	0.0034	0.12594	0.07672		447.44	-0.0019	0.00992	0.19093	0.1336
447.64	-0.00477	0.00064	0.12914	0.07413		447.64	0.00014	0.00754	0.18457	0.12582
447.84	-0.00826	-0.00613	0.1207	0.07074		447.84	-0.0013	0.00577	0.18399	0.12959
448.04	-0.00788	0.00162	0.12224	0.07365		448.04	-0.00313	0.00724	0.1816	0.12448
448.24	-0.00159	0.00508	0.12719	0.07981		448.24	0.00296	0.00895	0.18865	0.13181
448.44	-0.00579	-0.0004	0.12585	0.07299		448.44	0.0055	0.01265	0.18714	0.13138
448.64	-0.00613	0.0014	0.13143	0.07843		448.64	0.00023	0.00989	0.18556	0.12421
448.84	-0.00207	-0.00051	0.12784	0.07875		448.84	0.00125	0.0099	0.18257	0.12691
449.04	-0.00388	0.00509	0.13152	0.07638		449.04	-0.00336	0.00777	0.17685	0.12321
449.24	0.00088	0.00656	0.12933	0.07584		449.24	-0.00061	0.00997	0.18428	0.12729
449.44	-0.00451	-0.00335	0.12257	0.07622		449.44	-0.00526	-0.00025	0.18288	0.12621
449.64	-0.00131	0.00287	0.13132	0.07575		449.64	0.00121	0.00619	0.18701	0.13145
449.84	-0.00501	0.00727	0.12792	0.07579		449.84	0.00385	0.01158	0.18923	0.12959
450.04	-0.00757	-0.00174	0.12206	0.07434		450.04	0.00175	0.01023	0.18663	0.13249
450.24	-0.00154	0.00329	0.1256	0.07911		450.24	0.00182	0.00765	0.18637	0.13086
450.44	-0.00932	-0.0018	0.12559	0.07794		450.44	-0.00296	0.00879	0.18717	0.12673
450.64	-0.00561	0.00166	0.12416	0.07856		450.64	-0.00048	0.00708	0.18715	0.13041
450.84	-0.00231	0.00572	0.1314	0.07605		450.84	0.00553	0.0133	0.19377	0.13146
451.04	-0.00143	0.00551	0.12765	0.07808		451.04	0.00339	0.00827	0.18708	0.12818
451.24	-0.00537	-0.00012	0.12721	0.07695		451.24	-0.00586	0.00812	0.18617	0.13395
451.44	-0.00202	0.00343	0.12568	0.07674		451.44	0.00281	0.00508	0.18713	0.13126
451.64	-0.00464	0.00222	0.127	0.0748		451.64	0.00084	0.00328	0.18386	0.13042
451.84	-0.00257	-0.00065	0.12214	0.07551		451.84	-0.00024	0.01255	0.18297	0.13275
452.04	-0.00702	0.00327	0.12696	0.07595		452.04	0.00302	0.01236	0.19019	0.13248
452.24	-0.00679	-0.00133	0.12642	0.07153		452.24	-0.00045	0.01193	0.18888	0.12523
452.44	-0.00529	0.00097	0.12726	0.07809		452.44	0.00235	0.00675	0.18607	0.13
452.64	-0.00322	0.00245	0.12857	0.07623		452.64	-0.00163	0.00527	0.18628	0.13031
452.84	-0.00226	0.00428	0.13274	0.07654		452.84	0.0057	0.01016	0.19165	0.13189
453.04	-0.00528	0.00468	0.13338	0.07958		453.04	-0.00039	0.00384	0.18443	0.12849
453.24	-0.00616	0.00781	0.13212	0.07512		453.24	-0.00318	0.00363	0.18017	0.12939
453.44	-0.00725	0.00134	0.12518	0.07644		453.44	0.00273	0.00999	0.18698	0.12975
453.64	-0.00412	0.00417	0.13195	0.07612		453.64	-0.00084	0.01093	0.18424	0.12664
453.84	-0.00301	0.00239	0.12664	0.07279		453.84	0.00564	0.01471	0.19273	0.13227
454.04	-0.00085	0.00427	0.12815	0.07834		454.04	0.00328	0.00842	0.18559	0.12525
454.24	-0.00832	-0.00047	0.12583	0.07446		454.24	0.00194	0.00364	0.18552	0.13081
454.44	-0.00517	-0.00303	0.12393	0.07575		454.44	0.00091	0.00484	0.18352	0.12706
454.64	-0.00416	0.001	0.12549	0.07698		454.64	-0.00416	0.00633	0.18801	0.13148
454.84	-0.00104	-0.00074	0.12889	0.07908		454.84	0.00062	0.00369	0.1831	0.12824
455.04	-0.00666	0.0022	0.12814	0.07939		455.04	-0.00275	0.00936	0.18395	0.12694
455.24	-0.00481	0.00102	0.1269	0.07554		455.24	-0.00026	0.00644	0.18617	0.13154
455.44	-0.00918	-0.00096	0.12423	0.07076		455.44	0.0005	0.00539	0.18522	0.12504
455.64	-0.00838	-0.00243	0.12626	0.07393		455.64	-0.00012	0.00588	0.18822	0.133
455.84	-0.00451	0.00412	0.13146	0.08023		455.84	0.00174	0.0067	0.1878	0.12776
456.04	-0.00385	-8e-05	0.12764	0.07694		456.04	0.00245	0.00484	0.18252	0.13086
456.24	-0.00027	0.00213	0.13394	0.07749		456.24	0.00118	0.0109	0.19089	0.13054
456.44	-0.00034	0.00605	0.1289	0.07874		456.44	0.00345	0.01106	0.18698	0.13367
456.64	-0.00302	-0.00016	0.13022	0.07457		456.64	0.00389	0.01464	0.19238	0.13386
456.84	0.00233	-0.00112	0.13382	0.07716		456.84	0.00158	0.00424	0.19058	0.12771
457.04	-0.0068	0.0008	0.13004	0.08011		457.04	0.00201	0.0124	0.18804	0.13389
457.24	-0.00384	0.00339	0.12886	0.07635		457.24	4e-05	0.00897	0.19017	0.13215
457.44	-0.00186	0.00061	0.12335	0.07616		457.44	0.00141	0.00779	0.18948	0.13657
457.64	-0.00573	-0.00126	0.12293	0.07367		457.64	-0.00018	0.00435	0.18702	0.13564
457.84	-0.00223	0.00257	0.13057	0.0789		457.84	-0.00188	0.00745	0.18864	0.13243
458.04	-0.00221	0.00729	0.1347	0.07887		458.04	0.00214	0.00239	0.18875	0.13118
458.24	-0.0044	0.00208	0.12723	0.07713		458.24	0.00135	0.00388	0.19223	0.12821
458.44	-0.00455	0.00224	0.126	0.07525		458.44	0.00131	0.00703	0.1842	0.13066
458.64	-0.00861	-0.00089	0.12599	0.07445		458.64	-0.00019	0.00569	0.18639	0.12872
458.84	-0.0034	0.00638	0.13139	0.07936		458.84	0.00357	0.00827	0.19269	0.13541
459.04	-0.00981	-0.00062	0.12692	0.07167		459.04	0.00579	0.00853	0.19009	0.13578
459.24	-0.00581	0.00271	0.12796	0.0762		459.24	-0.00402	0.0049	0.19141	0.13236
459.44	-0.00082	0.00175	0.12951	0.07729		459.44	0.00177	0.01074	0.18806	0.12953
459.64	-0.00263	0.00215	0.1287	0.07755		459.64	0.00133	0.0081	0.19345	0.13183
459.84	-0.00704	0.00085	0.13405	0.0771		459.84	0.00068	0.01009	0.19305	0.13593
460.04	5e-05	0.0049	0.13901	0.08145		460.04	0.00062	0.00756	0.18681	0.13181
460.24	-0.00327	0.00454	0.12468	0.07706		460.24	-0.00186	0.01232	0.19218	0.13104
460.44	-0.00688	0.00027	0.12617	0.0797		460.44	-0.00105	0.01182	0.19214	0.13738
460.64	-0.00172	0.00101	0.12741	0.07871		460.64	-0.00086	0.00632	0.19286	0.13122
460.84	-0.01559	-0.0049	0.12259	0.07468		460.84	-0.00306	0.00752	0.18837	0.13365
461.04	-0.00326	-0.0008	0.12711	0.07829		461.04	0.0027	0.00856	0.1896	0.13904
461.24	-0.00428	0.00115	0.12591	0.07671		461.24	0.00404	0.01024	0.18762	0.13144
461.44	-0.00513	-0.00085	0.13114	0.07963		461.44	0.00387	0.00999	0.19247	0.13556
461.64	-0.00147	0.00472	0.1288	0.07879		461.64	0.00213	0.0045	0.18893	0.13462
461.84	-0.00172	0.00177	0.12852	0.07925		461.84	0.0032	0.00638	0.188	0.13486
462.04	-0.0027	0.00177	0.12808	0.08008		462.04	-0.0024	0.00733	0.19156	0.13237
462.24	-0.00603	0.00287	0.13053	0.07969		462.24	-0.00219	0.01174	0.19229	0.14023
462.44	0.00178	0.00077	0.13306	0.08003		462.44	0.00312	0.00682	0.19198	0.13433
462.64	-0.0139	-0.00417	0.1225	0.06559		462.64	0.00082	0.00996	0.18864	0.1322
462.84	-0.00629	0.00093	0.12991	0.07299		462.84	0.00268	0.0075	0.19479	0.13523
463.04	-0.00551	0.00027	0.12906	0.07702		463.04	-0.0064	0.00301	0.18714	0.12864
463.24	-0.00391	0.00583	0.13051	0.0789		463.24	0.00142	0.01047	0.19158	0.1399
463.44	-0.00531	-0.00174	0.12964	0.07797		463.44	0.00035	0.00787	0.19415	0.13016
463.64	-0.00904	-0.0019	0.12905	0.07409		463.64	0.0032	0.01107	0.18753	0.13631
463.84	0.00193	0.00726	0.13384	0.0829		463.84	-0.00225	0.00687	0.18418	0.13042
464.04	-0.00445	0.00237	0.13259	0.07669		464.04	0.00085	0.00408	0.18718	0.13295
464.24	-0.00871	-0.00401	0.13278	0.07462		464.24	0.00041	0.00619	0.193	0.13703
464.44	-0.00548	0.00136	0.13104	0.07486		464.44	0.00322	0.00838	0.19167	0.1341
464.64	-0.00109	0.00143	0.13425	0.07789		464.64	0.00362	0.01106	0.19291	0.13914
464.84	-0.005	-0.00184	0.13111	0.07571		464.84	0.00332	0.00574	0.19359	0.14018
465.04	-0.00028	-0.00069	0.13501	0.08109		465.04	0.00275	0.01038	0.19219	0.1359
465.24	-0.00059	0.00602	0.13175	0.08175		465.24	0.00414	0.01206	0.19348	0.13753
465.44	-0.00667	-0.00336	0.12901	0.07669		465.44	0.00295	0.01216	0.19457	0.13715
465.64	-0.00755	0.00096	0.12799	0.07917		465.64	0.00261	0.00813	0.19417	0.13711
465.84	-0.00364	0.00419	0.13594	0.081		465.84	0.00136	0.00889	0.19341	0.13443
466.04	-0.00312	0.00089	0.13248	0.07754		466.04	0.00191	0.00705	0.19602	0.13638
466.24	-0.00357	0.00133	0.13039	0.07324		466.24	-0.00247	0.00056	0.19371	0.13192
466.44	-0.00129	0.00575	0.1307	0.07859		466.44	-0.00307	0.00843	0.19081	0.13177
466.64	-0.00534	0.00431	0.1313	0.07717		466.64	0.00115	0.0112	0.18949	0.13307
466.84	-0.00475	0.00022	0.12933	0.07854		466.84	-0.0019	0.00382	0.19244	0.13556
467.04	-0.00922	-0.00348	0.13209	0.07748		467.04	-0.00361	0.00471	0.19116	0.1287
467.24	-0.00057	0.00295	0.13294	0.08602		467.24	4e-05	0.00978	0.19736	0.13658
467.44	-0.00232	0.0053	0.13119	0.07756		467.44	-0.00057	0.0102	0.19521	0.13497
467.64	-0.0085	-0.00197	0.13036	0.07425		467.64	0.00507	0.01111	0.19699	0.13908
467.84	-0.00816	0.0009	0.13037	0.07759		467.84	0.00144	0.00911	0.19385	0.13255
468.04	-0.00226	0.00371	0.1362	0.07778		468.04	0.00023	0.00749	0.19233	0.13418
468.24	-0.00847	-0.00101	0.13318	0.08034		468.24	-0.00154	0.00382	0.19191	0.13364
468.44	-0.00735	-0.0011	0.12776	0.07521		468.44	0.00042	0.00312	0.18956	0.13657
468.64	-0.00131	0.00472	0.13479	0.08319		468.64	-0.00243	0.00325	0.19199	0.13306
468.84	-0.00974	-0.00211	0.12922	0.07822		468.84	0.00018	0.00938	0.19618	0.13902
469.04	-0.00735	-0.00048	0.1282	0.07608		469.04	0.00805	0.009	0.19932	0.13708
469.24	-0.00438	0	0.13178	0.07818		469.24	0.00498	0.00984	0.19894	0.14068
469.44	-0.00267	0.0007	0.13045	0.08274		469.44	0.00471	0.00906	0.19558	0.13657
469.64	-0.00724	0.00078	0.13107	0.07922		469.64	-0.00181	0.0081	0.19557	0.14082
469.84	-0.00308	0.0063	0.132	0.07812		469.84	0.00296	0.01108	0.19607	0.13305
470.04	-0.00204	0.00341	0.13048	0.07983		470.04	-0.00349	0.00327	0.1931	0.13534
470.24	-0.0057	-8e-05	0.12623	0.07706		470.24	0.00157	0.00969	0.1918	0.13587
470.44	-0.00467	7e-05	0.13318	0.08021		470.44	-0.0013	0.00776	0.19654	0.13496
470.64	-0.00979	-0.00294	0.12975	0.07594		470.64	0.00049	0.0035	0.19122	0.13474
470.84	0.0002	0.00569	0.13348	0.08196		470.84	-0.00226	0.0063	0.19269	0.13311
471.04	-0.01045	0.00159	0.12886	0.07887		471.04	-0.00358	0.00799	0.19295	0.13391
471.24	-0.00153	-0.00084	0.1362	0.07975		471.24	-0.00145	0.00821	0.19624	0.13019
471.44	-0.00253	0.00354	0.12931	0.07964		471.44	0.00639	0.00683	0.19537	0.13925
471.64	-0.00212	0.00433	0.13084	0.0787		471.64	-7e-05	0.00471	0.19324	0.13019
471.84	-0.00377	-0.002	0.12882	0.07786		471.84	0.0085	0.00793	0.19754	0.14067
472.04	-0.00378	0.00264	0.13537	0.08078		472.04	-0.00033	0.00329	0.19172	0.13211
472.24	-0.00687	1e-05	0.12907	0.07709		472.24	-0.00102	0.00655	0.19403	0.13611
472.44	-0.00076	0.00578	0.13512	0.08302		472.44	0.00354	0.01247	0.19418	0.13776
472.64	-0.00485	0.00277	0.13232	0.08364		472.64	0.00204	0.00753	0.19533	0.13719
472.84	0.00208	0.00172	0.13321	0.08001		472.84	0.00385	0.01488	0.20007	0.13991
473.04	-0.00775	-0.0013	0.12899	0.07457		473.04	0.00862	0.00661	0.1984	0.13656
473.24	0.00132	0.0036	0.13374	0.08181		473.24	-0.00169	0.0037	0.1886	0.1338
473.44	0.00109	0.00068	0.13466	0.07788		473.44	-0.0002	0.00966	0.19281	0.13318
473.64	-0.00166	0.00269	0.14008	0.08148		473.64	0.00059	0.00945	0.19731	0.13788
473.84	-0.00298	-0.00242	0.13572	0.07595		473.84	0.00549	0.00784	0.20273	0.14046
474.04	0.00306	0.0061	0.13822	0.08588		474.04	0.00091	0.0023	0.19467	0.13653
474.24	-0.00866	0.0011	0.1305	0.07738		474.24	0.00296	0.00822	0.19779	0.13504
474.44	0.00117	0.01099	0.13996	0.08693		474.44	0.00097	0.00437	0.19789	0.13621
474.64	-0.00652	0.00445	0.13381	0.07856		474.64	0.00183	0.01274	0.18893	0.13569
474.84	-0.00905	0.00159	0.132	0.07875		474.84	-0.00079	0.00874	0.19423	0.13565
475.04	-0.0009	0.00178	0.13428	0.07968		475.04	0.00306	0.00798	0.19949	0.14128
475.24	-0.00681	0.00111	0.12863	0.07246		475.24	0.00103	0.00852	0.1955	0.13616
475.44	0.00064	0.00463	0.13811	0.08243		475.44	0.00117	0.00994	0.20178	0.13595
475.64	-0.00237	0.00041	0.13497	0.07859		475.64	-0.0022	0.00335	0.19314	0.13312
475.84	-0.00417	0.00308	0.13139	0.08331		475.84	0.00177	0.00889	0.19558	0.1363
476.04	-0.00165	0.00309	0.13221	0.07898		476.04	0.00463	0.00943	0.1991	0.14402
476.24	-0.0046	-0.00455	0.13648	0.08064		476.24	0.00334	0.01062	0.20181	0.13931
476.44	-0.00253	0.00345	0.1317	0.07954		476.44	0.00495	0.01213	0.19993	0.14088
476.64	-0.00258	-0.00148	0.13371	0.07995		476.64	0.00353	0.00638	0.19918	0.13883
476.84	-0.00677	0.0017	0.13548	0.0805		476.84	0.00439	0.00828	0.1966	0.14097
477.04	0.00112	0.00173	0.13496	0.0826		477.04	0.00016	0.0056	0.19346	0.13532
477.24	-0.00669	-0.00284	0.13178	0.07829		477.24	-0.00054	0.00583	0.19865	0.13843
477.44	-0.00394	0.00369	0.13312	0.08379		477.44	0.00334	0.00729	0.19899	0.13956
477.64	-0.00384	0.00143	0.13473	0.08169		477.64	0.00097	0.00957	0.20218	0.13737
477.84	-0.00456	0.00157	0.13209	0.08174		477.84	-0.002	0.00559	0.19428	0.13425
478.04	-0.00159	0.00406	0.13779	0.08245		478.04	0.00498	0.00936	0.19735	0.13877
478.24	-0.00756	-0.00191	0.1324	0.0815		478.24	0.00422	0.00562	0.19859	0.13334
478.44	-0.00115	0.00252	0.13752	0.08408		478.44	0.00479	0.01122	0.19958	0.14091
478.64	-0.00594	-0.00234	0.13354	0.08329		478.64	0.00222	0.00727	0.2005	0.1379
478.84	-0.0082	-0.00169	0.12747	0.07569		478.84	0.00062	0.01038	0.19846	0.14045
479.04	-0.0008	0.00638	0.14036	0.08191		479.04	0.00086	0.01105	0.1968	0.13875
479.24	-0.00693	-0.00216	0.13068	0.08165		479.24	0.00441	0.0133	0.2005	0.14672
479.44	-0.00288	0.00453	0.1349	0.08047		479.44	-0.00046	0.01066	0.20066	0.14023
479.64	-0.00757	0.00037	0.1303	0.07927		479.64	-0.00237	0.00797	0.19737	0.13887
479.84	-0.00546	-0.00091	0.13633	0.08166		479.84	-0.00219	0.0074	0.19906	0.13886
480.04	-0.00559	-0.00318	0.13184	0.07876		480.04	0.00167	0.00555	0.19532	0.13996
480.24	-0.00375	0.00031	0.13696	0.08009		480.24	0.00217	0.00814	0.1985	0.1356
480.44	-0.001	-0.00011	0.13584	0.0833		480.44	0.00212	0.0046	0.19943	0.13698
480.64	-0.00103	0.00251	0.13778	0.08446		480.64	-0.0028	0.00918	0.19179	0.13868
480.84	-0.00214	-9e-05	0.1329	0.08167		480.84	-0.00155	0.00896	0.19908	0.14022
481.04	-0.00707	-0.00022	0.13482	0.07747		481.04	0.00508	0.00919	0.19941	0.1404
481.24	-0.00431	-0.00302	0.13302	0.08029		481.24	-0.00251	0.00502	0.19761	0.13671
[truncated: 3,047 more rows]
[truncated: 8 more columns]

## Sheet: Figure 3
a
	VEGFA
	UTC	NT
Rep. 1	0	17.973	25.382	22.062	23.962	37.617
Rep. 2	0	13.914	14.894	18.132	19.72	26.746
	CAVIN4
	UTC	NT
Rep. 1	0.433	4.715	2.556	1.335	1.188	0.421
Rep. 2	0.436	2.754	1.385	0.923	0.708	0.638
b
EMX1
UTC	NT	HCN1	MYC
0	71.088	71.392	71.658
0	81.794	80.918	73.831
MYC-prox.
UTC	NT	MYC
0	2.848	0
0	2.266	0.157
HCN1
UTC	NT	HCN1
0	11.795	7.795
0	13.437	7.597
VEGFA
UTC	NT	HDLBP	CAVIN4
0	47.178	52.439	54.838
0	49.59	58.472	52.382
CAVIN4
UTC	NT	CAVIN4
0.405	17.1	3.685
0.415	20.993	2.847
HDLBP
UTC	NT	HDLBP
0	17.723	33.586
0	22.099	26.197

## Sheet: Figure 4
a
EMX1
UTC	NT	MYC_prox.
0	85.369	85.819
0	81.585	83.559
MYC_prox.
UTC	NT	MYC_prox.
0	5.43	0.894
0	6.63	1.065
VEGFA
UTC	NT	CAVIN4
0	67.207	75.772
0	68.504	77.346
CAVIN4
UTC	NT	CAVIN4
0	23.78	14.093
0	22.886	8.652
b
	NT		HDLBPhiGC				MFAP1
Position	Rep. 1	Rep. 2	Rep. 1	Rep. 2			UTC	NT	MFAP1
1	0	0	0	0			0	19.578	40.421
2	0	0	0	0			0	19.211	35.371
3	0	0	0	0
4	32.4	32.1	29.1	35
5	30.4	29.9	26.6	32.6
6	30.9	30.8	27.6	34.8
7	31.9	30.8	27.6	34
8	22.4	21.9	21.1	24.8
9	8.3	8.6	7.9	11.1
10	4.2	4.6	4	5.4
11	0	0	0	0
12	0	0	0	0
13	0	0	0	0
14	0	0	0	0
15	0	0	0	0
16	0	0	0	0
17	0	0	0	0
18	0	0	0	0
19	0	0	0	0
20	0	0	0	0
21	0	0	0	0
22	0	0	0	0
23	0	0	0.9	0.8
24	0	0	0	0
25	0	0	0	0
26	0	0	0	0
27	0	0	27	31.5
28	0	0	0	0
29	0	0	0	0
30	0	0	0	0
c
MFAP1
UTC	MFAP1
0	3.037
0	3.833

## Sheet: Figure 6
c
	EMX1
	UTC	NT	MFAP1 GUARDv1	MFAP1 GUARDv2
Rep. 1	0	76.296	77.146	79.275
Rep. 2	0.454	77.064	79.385	79.14
	MFAP1
	UTC	NT	MFAP1 GUARDv1	MFAP1 GUARDv2
Rep. 1	0	11.046	13.496	3.062
Rep. 2	0	10.06	13.008	3.118
d
Cytosine position	P value
1	6.351e-12
2	2.2e-16
3	0.00969
4	0.5022
5	0.9739
6	0.0839
7	0.7581
8	0.1347
9	0.003804
10	0.1574
11	0.2854
12	0.5932
13	0.002781
14	0.1839
15	0.1145

## Sheet: Supplementary Figure 2
VEGFA
UTC	NT	CAVIN4 14-nt	Preincubate - NT	Preincubate - CAVIN4 14-nt
0	51.86	57.625	30.577	48.723
CAVIN4
UTC	NT	CAVIN4 14-nt	Preincubate - NT	Preincubate - CAVIN4 14-nt
0.442	21.328	4.319	12.683	2.713
Ratio
UTC	NT	CAVIN4 14-nt	Preincubate - NT	Preincubate - CAVIN4 14-nt
0	41.1261	7.49501	41.4789	5.56821

## Sheet: Supplementary Figure 3
VEGFA
UTC	NT	TENT4A
0	11.944	9.661
TENT4A
UTC	NT	TENT4A
0	14.095	5.847
HDLBP
UTC	NT	TENT4A
0.276	5.258	4.413
CAVIN4
UTC	NT	TENT4A
0.466	2.291	1.966
RATIO
NT GUARD	TENT4A GUARD	NT GUARD	TENT4A GUARD	NT GUARD	TENT4A GUARD
118.009	60.5217	44.0221	45.6785	19.1812	20.3499

## Sheet: Supplementary Figure 4
UTC	NT	HDLBPlowGC	HDLBPhiGC	NT	HDLBPlowGC	HDLBPhiGC
0	100	117.02	122.41	100	63.21	43.66
0	100	96.4	97.83	100	78.46	59.45

## Sheet: Supplementary Figure 5
EMX1
UTC	NT	HCN1, MFAP1, MYC
0	71.088	71.414
0	81.794	75.517
MYC_prox.
UTC	NT	HCN1, MFAP1, MYC
0	2.848	0.255
0	2.266	0.126
HCN1
UTC	NT	HCN1, MFAP1, MYC
0	11.795	4.425
0	13.437	3.706
MFAP1
UTC	NT	HCN1, MFAP1, MYC
0	21.857	13.346
0	22.283	13.965
VEGFA
UTC	NT	PAPD7, HDLBP, CAVIN4
0	47.178	58.299
0	49.59	54.404
CAVIN4
UTC	NT	TENT4A, HDLBP, CAVIN4
0.405	17.1	4.323
0.415	20.993	3.78
HDLBP
UTC	NT	TENT4A, HDLBP, CAVIN4
0	17.723	29.015
0	22.099	37.065
TENT4A
UTC	NT	TENT4A, HDLBP, CAVIN4
0.19	34.452	24.964
0	45.824	23.451
